# Supplementary material for: 3′,7′,7′-Trimethyl-1′-phenyl-5′,6′,7′,8′-tetra­hydro­spiro­[indoline-3,4′-(1H,4H-pyrazolo­[3,4-b]chromene)]-2,5′-dione
Source: Acta Crystallogr Sect E Struct Rep Online. 2010 Nov 10;66(Pt 12):o3115. doi: 10.1107/S1600536810045253 (PMC3011720; doi:10.1107/S1600536810045253)
Supplement: Supplementary file 2 [file e-66-o3115-Isup2.hkl]

# 
# h,k,l, Fc-squared, Fo-squared, sigma(Fo-squared) and status flag 
# 
data_I
_shelx_title ' 09201m in P2(1)/n' 
_shelx_refln_list_code          4 
_shelx_F_calc_maximum      264.32 
_exptl_crystal_F_000       896.00 
_reflns_d_resolution_high  0.8107 
 
loop_ 
 _symmetry_equiv_pos_as_xyz 
 'x, y, z' 
 '-x+1/2, y+1/2, -z+1/2' 
 '-x, -y, -z' 
 'x-1/2, -y-1/2, z-1/2' 
 
_cell_length_a    11.8778 
_cell_length_b    12.8909 
_cell_length_c    14.0394 
_cell_angle_alpha  90.000 
_cell_angle_beta  100.280 
_cell_angle_gamma  90.000 
 
_shelx_F_squared_multiplier     1.000 
 
loop_ 
 _refln_index_h 
 _refln_index_k 
 _refln_index_l 
 _refln_F_squared_calc 
 _refln_F_squared_meas 
 _refln_F_squared_sigma 
 _refln_observed_status 
   2   0   0    14045.57    13624.54    166.78 o 
   4   0   0     1092.46     1061.01     24.80 o 
   6   0   0      290.63      289.37     12.88 o 
   8   0   0     3560.57     3637.69     76.01 o 
  10   0   0        0.15        1.02      7.46 o 
  12   0   0      202.34      205.53     16.13 o 
  14   0   0       36.53       11.56     14.02 o 
   1   1   0        5.37        0.87      0.53 o 
   2   1   0     3741.81     3708.43     79.80 o 
   3   1   0     1293.06     1248.06     14.80 o 
   4   1   0      453.42      389.54      8.85 o 
   5   1   0      999.33      995.84     17.75 o 
   6   1   0      331.28      359.28     10.13 o 
   7   1   0     2103.08     2251.44     35.71 o 
   8   1   0     1525.33     1556.96     28.24 o 
   9   1   0      284.65      306.55     11.41 o 
  10   1   0      295.06      297.44     16.79 o 
  11   1   0      114.68      113.03     10.21 o 
  12   1   0      672.70      661.87     19.96 o 
  13   1   0        9.92        2.63      7.71 o 
  14   1   0        1.78        4.31      9.83 o 
   0   2   0      523.55      504.48     11.68 o 
   1   2   0     2870.83     2770.99     36.00 o 
   2   2   0     1945.69     1974.08     21.71 o 
   3   2   0      113.53      101.40      3.15 o 
   4   2   0      108.52      125.77      3.90 o 
   5   2   0     1317.04     1469.39     23.87 o 
   6   2   0      420.90      442.29     11.27 o 
   7   2   0      942.84      898.14     28.41 o 
   8   2   0      161.62      163.07      8.15 o 
   9   2   0      289.30      265.71     10.60 o 
  10   2   0      215.40      199.47     10.29 o 
  11   2   0     1135.08     1180.03     26.57 o 
  12   2   0       22.75       14.84      7.62 o 
  13   2   0      504.26      494.80     32.74 o 
  14   2   0      105.37      110.56     12.78 o 
   1   3   0     3844.34     3934.32     41.94 o 
   2   3   0     8119.28     8187.78    130.91 o 
   3   3   0       83.68       93.78      3.11 o 
   4   3   0      402.82      375.03      7.04 o 
   5   3   0       25.27       20.91      3.62 o 
   6   3   0      461.71      523.30     12.79 o 
   7   3   0       23.39       19.40      4.55 o 
   8   3   0        0.10        3.82      4.31 o 
   9   3   0        0.01        7.45      5.24 o 
  10   3   0      106.40       99.71     15.50 o 
  11   3   0      414.33      431.44     15.25 o 
  12   3   0       46.54       45.99      8.64 o 
  13   3   0       36.03       24.75      9.35 o 
  14   3   0        0.58       -9.37      9.30 o 
   0   4   0     1918.35     1922.03     38.88 o 
   1   4   0     2766.60     2877.61     31.57 o 
   2   4   0     3340.73     3404.72     36.76 o 
   3   4   0     1144.41     1057.54     13.81 o 
   4   4   0      351.69      357.64      7.03 o 
   5   4   0      701.39      739.77     15.38 o 
   6   4   0      446.30      424.95     11.76 o 
   7   4   0       26.39       24.90      5.03 o 
   8   4   0       77.51       66.33      6.95 o 
   9   4   0      896.77      869.92     46.10 o 
  10   4   0       19.60        9.85      6.21 o 
  11   4   0     1349.26     1365.21     29.85 o 
  12   4   0      173.95      187.86     11.77 o 
  13   4   0      212.22      198.12     12.74 o 
   1   5   0      675.35      740.15     10.25 o 
   2   5   0     1005.20     1003.21     22.35 o 
   3   5   0     2935.92     3021.25     33.81 o 
   4   5   0     2358.13     2606.39     30.28 o 
   5   5   0      479.84      521.42     12.89 o 
   6   5   0       16.43        1.82      3.85 o 
   7   5   0       34.70       34.18      7.67 o 
   8   5   0       55.76       44.29      6.69 o 
   9   5   0       83.94       85.72      8.85 o 
  10   5   0      138.62      160.39     10.02 o 
  11   5   0      330.14      330.02     14.34 o 
  12   5   0      351.23      351.80     15.59 o 
  13   5   0      167.97      191.30     13.12 o 
   0   6   0      590.40      611.07     18.48 o 
   1   6   0     7319.99     7789.49    133.09 o 
   2   6   0     2090.86     2403.49     59.10 o 
   3   6   0     3735.48     3944.89     43.34 o 
   4   6   0     1095.56     1087.70     15.19 o 
   5   6   0       19.45       22.22      4.36 o 
   6   6   0      493.99      464.33     13.19 o 
   7   6   0        0.10       -0.05      4.41 o 
   8   6   0        0.20       -2.35      5.12 o 
   9   6   0      169.76      171.41      9.89 o 
  10   6   0      218.39      217.04     11.55 o 
  11   6   0      257.19      250.98     12.98 o 
  12   6   0        5.34        3.21      8.62 o 
  13   6   0       86.64       72.42     11.90 o 
   1   7   0      465.12      546.03      9.34 o 
   2   7   0      757.92      805.32     22.84 o 
   3   7   0       14.29       13.24      4.06 o 
   4   7   0      222.81      226.39     10.44 o 
   5   7   0      239.33      189.88      8.51 o 
   6   7   0       49.94       46.32      6.46 o 
   7   7   0       33.96       28.47      6.20 o 
   8   7   0      560.14      538.31     34.67 o 
   9   7   0      375.40      391.45     14.49 o 
  10   7   0      152.73      138.21      9.89 o 
  11   7   0       86.01       60.80      9.76 o 
  12   7   0        0.69       -4.74      8.79 o 
   0   8   0     1649.20     1633.38     39.90 o 
   1   8   0      516.42      616.00     18.78 o 
   2   8   0       91.34       88.73      5.87 o 
   3   8   0       17.43       11.23      4.39 o 
   4   8   0      207.09      208.80      9.06 o 
   5   8   0       83.40       77.78      7.51 o 
   6   8   0      189.12      203.23      9.62 o 
   7   8   0      683.83      674.97     18.15 o 
   8   8   0       48.89       32.91      6.87 o 
   9   8   0       30.53       15.44      7.38 o 
  10   8   0       27.02       23.30      8.31 o 
  11   8   0       95.08      110.69     33.34 o 
  12   8   0      126.52      164.78     31.00 o 
   1   9   0     1451.99     1493.91     27.47 o 
   2   9   0      849.09      848.60     19.07 o 
   3   9   0       77.02       63.61      6.95 o 
   4   9   0        8.39        6.95      5.27 o 
   5   9   0       38.05       24.96      5.85 o 
   6   9   0        5.14       -1.90      5.35 o 
   7   9   0        7.47        1.90      5.89 o 
   8   9   0       97.97       96.28     15.38 o 
   9   9   0       49.04       34.66     12.52 o 
  10   9   0        0.30       -2.57     10.23 o 
  11   9   0        0.16        2.77      8.75 o 
   0  10   0      396.61      378.81     18.00 o 
   1  10   0       12.20        6.52      5.19 o 
   2  10   0        0.84       -2.49      4.55 o 
   3  10   0      286.64      266.58     10.85 o 
   4  10   0     1345.78     1374.35     28.00 o 
   5  10   0       49.77       36.91      7.10 o 
   6  10   0       25.79       19.21      6.70 o 
   7  10   0      372.05      380.44     14.49 o 
   8  10   0       39.59       30.98      8.47 o 
   9  10   0       11.94       -0.44      7.80 o 
  10  10   0       36.64       23.49     10.50 o 
  11  10   0        0.11       -3.12      9.83 o 
   1  11   0        7.53        0.02      5.74 o 
   2  11   0      283.67      266.00     11.53 o 
   3  11   0      100.77       95.09      8.31 o 
   4  11   0        9.24        0.21      6.47 o 
   5  11   0       25.56       21.59      6.64 o 
   6  11   0      570.36      601.39     32.05 o 
   7  11   0       22.46       17.16      7.37 o 
   8  11   0       29.69       24.80      8.20 o 
   9  11   0       10.87        8.70      8.92 o 
  10  11   0        2.97        5.76      9.77 o 
   0  12   0        3.20        5.78      8.73 o 
   1  12   0        3.02        1.14      5.96 o 
   2  12   0      296.46      299.58     13.06 o 
   3  12   0      115.09       96.38      9.96 o 
   4  12   0      125.34      130.53     11.04 o 
   5  12   0      148.67      155.77     10.48 o 
   6  12   0        9.25       -0.79      7.26 o 
   7  12   0        9.50       12.05      8.79 o 
   8  12   0       20.02       14.74      9.38 o 
   9  12   0        0.53        6.68     14.87 o 
   1  13   0        4.31        3.35      7.34 o 
   2  13   0       50.49       28.17      8.25 o 
   3  13   0       30.26       26.43      7.82 o 
   4  13   0      170.55      171.78     11.71 o 
   5  13   0        0.20       -2.20      7.66 o 
   6  13   0       10.71        1.28      8.28 o 
   7  13   0        0.01       -7.40      8.27 o 
   8  13   0        0.19       -4.58     11.16 o 
   0  14   0      124.79      162.02     16.37 o 
   1  14   0       17.06        6.84      8.04 o 
   2  14   0        3.42       -0.34      8.15 o 
   3  14   0       18.21       15.08     10.20 o 
   4  14   0        7.76        3.12      8.60 o 
   5  14   0       34.06       24.10      9.88 o 
   6  14   0       13.37       13.17      9.44 o 
   1  15   0      226.03      252.46     14.15 o 
   2  15   0       70.15       68.21     10.91 o 
   3  15   0       99.34      107.00     17.15 o 
   4  15   0        0.79        8.22     10.11 o 
 -11   0   1      313.82      310.02     17.63 o 
  -9   0   1      563.07      555.57     21.55 o 
  -7   0   1        5.45        5.36      5.36 o 
  -5   0   1     3432.97     3843.94     52.09 o 
  -3   0   1      111.11      121.51      4.06 o 
  -1   0   1     3109.73     2933.67     42.88 o 
   1   0   1     1776.04     1357.67     26.36 o 
   3   0   1     8066.12     8271.93    145.95 o 
   5   0   1      651.25      680.70     19.80 o 
   7   0   1     1238.10     1340.76     34.73 o 
   9   0   1      219.05      203.01     13.54 o 
  11   0   1      584.92      592.35     26.00 o 
  13   0   1       50.14       35.75     13.78 o 
 -14   1   1      136.62      200.38     14.49 o 
 -13   1   1      125.90      133.35     21.28 o 
 -12   1   1       59.08       66.47      9.51 o 
 -11   1   1      361.14      392.43     14.19 o 
 -10   1   1       25.62       32.55      6.43 o 
  -9   1   1      115.48      110.27      7.32 o 
  -8   1   1      706.43      767.14     17.36 o 
  -7   1   1      347.17      355.80      8.46 o 
  -6   1   1      475.00      470.98     16.21 o 
  -5   1   1        3.98        1.98      1.77 o 
  -4   1   1     1759.39     1842.93     19.00 o 
  -3   1   1      219.74      215.72      4.78 o 
  -2   1   1     9241.56     8818.51     89.19 o 
  -1   1   1     7809.18     7609.04    113.74 o 
   0   1   1     2084.82     2093.43     19.51 o 
   1   1   1    16702.80    14920.95    260.91 o 
   2   1   1    12239.85    12527.77    152.64 o 
   3   1   1     8838.54     8780.67    109.03 o 
   4   1   1     1120.84     1080.48     13.87 o 
   5   1   1       24.66       16.93      2.71 o 
   6   1   1      315.47      321.07      6.24 o 
   7   1   1      417.46      405.46     14.14 o 
   8   1   1        0.37        0.56      4.31 o 
   9   1   1      621.90      629.35     17.07 o 
  10   1   1     1333.67     1430.13     29.00 o 
  11   1   1        6.20        6.80      6.69 o 
  12   1   1       85.94       83.91     10.27 o 
  13   1   1      120.82      136.52     12.89 o 
  14   1   1      145.41      183.52     16.21 o 
 -14   2   1       99.07       98.62     19.56 o 
 -13   2   1      118.23      133.55     13.57 o 
 -12   2   1      130.08      139.57     11.23 o 
 -11   2   1      381.24      371.99     14.04 o 
 -10   2   1       11.30        8.30      5.62 o 
  -9   2   1        0.97        2.55      4.67 o 
  -8   2   1      396.23      388.60     11.74 o 
  -7   2   1      467.62      466.22      9.86 o 
  -6   2   1      451.18      386.59      8.28 o 
  -5   2   1     1357.65     1599.61     44.90 o 
  -4   2   1      541.87      529.15      8.70 o 
  -3   2   1      692.50      703.37      8.51 o 
  -2   2   1     5097.18     5064.52     45.15 o 
  -1   2   1      987.67      973.62     10.41 o 
   0   2   1     7155.34     6958.08     93.60 o 
   1   2   1     1763.99     1785.27     19.77 o 
   2   2   1     1268.57     1300.07     15.38 o 
   3   2   1     1714.69     1816.64     21.05 o 
   4   2   1       25.01       27.03      2.18 o 
   5   2   1      706.08      813.33     15.30 o 
   6   2   1       41.64       34.31      3.02 o 
   7   2   1     2198.04     2215.93     35.70 o 
   8   2   1      297.99      291.64     10.74 o 
   9   2   1       13.89        6.50      5.25 o 
  10   2   1      740.91      752.14     19.69 o 
  11   2   1       11.53       11.39      7.40 o 
  12   2   1      380.65      407.16     16.04 o 
  13   2   1        0.48       -6.53      8.21 o 
  14   2   1      186.16      185.42     13.21 o 
 -14   3   1       90.67       95.29     18.60 o 
 -13   3   1        3.92       -5.82      8.01 o 
 -12   3   1     1346.91     1361.36     29.93 o 
 -11   3   1      177.79      161.56      9.80 o 
 -10   3   1      781.43      727.18     18.74 o 
  -9   3   1       80.77       81.17     12.82 o 
  -8   3   1      629.77      607.13     31.18 o 
  -7   3   1       42.02       24.14      8.78 o 
  -6   3   1       62.57       50.22      4.63 o 
  -5   3   1        0.03       -0.48      2.12 o 
  -4   3   1     1274.48     1409.51     17.75 o 
  -3   3   1    10643.77    10631.57    209.34 o 
  -2   3   1    16025.21    15044.65    130.04 o 
  -1   3   1     1299.16     1411.47     14.09 o 
   0   3   1     5787.54     5853.22     60.36 o 
   1   3   1     8818.11     8505.46     86.27 o 
   2   3   1      592.62      552.69      8.40 o 
   3   3   1       57.94       43.76      2.58 o 
   4   3   1       50.65       39.26      4.79 o 
   5   3   1       21.90       22.04      2.64 o 
   6   3   1      211.85      226.11      5.83 o 
   7   3   1      367.65      345.59     10.98 o 
   8   3   1        3.10        0.07      4.13 o 
   9   3   1       97.89      100.15      7.46 o 
  10   3   1      375.30      354.40     13.57 o 
  11   3   1        0.47       -2.50      6.51 o 
  12   3   1     1135.09     1160.85     35.42 o 
  13   3   1       72.61       77.41     11.25 o 
 -14   4   1      103.67      103.94     18.33 o 
 -13   4   1      667.86      800.19     35.75 o 
 -12   4   1      215.65      236.96     12.55 o 
 -11   4   1      139.40      155.69     10.20 o 
 -10   4   1        0.28       -3.21      5.43 o 
  -9   4   1      173.97      206.33      9.47 o 
  -8   4   1        0.26       -1.46      4.26 o 
  -7   4   1      325.82      311.22      8.03 o 
  -6   4   1      569.32      582.26     10.71 o 
  -5   4   1      590.54      675.30     11.15 o 
  -4   4   1     1586.25     1643.16     28.51 o 
  -3   4   1       59.82       56.60      3.77 o 
  -2   4   1     4502.51     4712.03     49.51 o 
  -1   4   1    11364.10    11529.50    100.71 o 
   0   4   1       10.30       12.05      1.97 o 
   1   4   1     4357.35     4329.50     58.06 o 
   2   4   1      407.05      369.08      7.09 o 
   3   4   1      790.81      804.46     12.03 o 
   4   4   1       67.04       61.69      4.24 o 
   5   4   1        3.44        1.94      2.35 o 
   6   4   1      378.81      382.51     20.10 o 
   7   4   1      123.67      122.62      7.19 o 
   8   4   1      596.41      582.45     15.83 o 
   9   4   1      503.10      503.87     15.40 o 
  10   4   1        5.13        3.61      6.40 o 
  11   4   1      166.18      158.78     10.66 o 
  12   4   1       20.14       11.19      8.27 o 
  13   4   1        0.66       -1.37      9.06 o 
 -13   5   1      827.28      881.57     25.19 o 
 -12   5   1       18.93       10.83      7.93 o 
 -11   5   1      852.25      869.72     42.82 o 
 -10   5   1        0.26        0.15      5.92 o 
  -9   5   1       51.65       38.97      7.08 o 
  -8   5   1       95.83      109.31     11.71 o 
  -7   5   1       18.66        8.33      3.35 o 
  -6   5   1      800.33      856.69     13.89 o 
  -5   5   1     2941.31     3209.99     37.04 o 
  -4   5   1       32.02       20.81      4.17 o 
  -3   5   1     8095.87     8594.17     88.32 o 
  -2   5   1      700.44      770.88     10.96 o 
  -1   5   1     1629.71     1817.53     21.42 o 
   0   5   1      337.80      344.04      8.47 o 
   1   5   1      483.25      535.67     19.83 o 
   2   5   1     3435.14     3695.52     41.28 o 
   3   5   1      756.88      829.73     18.06 o 
   4   5   1      382.13      433.13     12.70 o 
   5   5   1      785.49      802.63     19.83 o 
   6   5   1      656.89      645.79     15.47 o 
   7   5   1      409.39      458.65     13.43 o 
   8   5   1      118.59      130.99      7.89 o 
   9   5   1      373.64      384.49     13.90 o 
  10   5   1       38.26       19.21      6.67 o 
  11   5   1      145.83      144.96     10.79 o 
  12   5   1      173.96      197.22     12.70 o 
  13   5   1       42.28       52.06     11.42 o 
 -13   6   1        3.12        2.72      9.34 o 
 -12   6   1      203.48      208.82     16.49 o 
 -11   6   1       10.63        8.53      7.52 o 
 -10   6   1      441.19      430.58     15.07 o 
  -9   6   1      157.57      145.89      9.06 o 
  -8   6   1      533.20      523.58     15.25 o 
  -7   6   1       35.81       24.98      3.89 o 
  -6   6   1      498.82      452.38      9.66 o 
  -5   6   1       40.15       33.37      3.75 o 
  -4   6   1     1574.58     1563.76     20.22 o 
  -3   6   1     1278.63     1293.28     17.03 o 
  -2   6   1      635.33      637.07      9.94 o 
  -1   6   1      423.02      462.66     10.28 o 
   0   6   1     1776.58     2125.91     32.09 o 
   1   6   1      458.75      490.25     11.49 o 
   2   6   1       28.40       30.45      4.06 o 
   3   6   1        2.45        0.80      2.94 o 
   4   6   1      136.25      130.97      6.74 o 
   5   6   1        2.53       -1.91      3.51 o 
   6   6   1       36.74       14.41      5.00 o 
   7   6   1       10.86       12.87      5.02 o 
   8   6   1      447.81      417.85     18.48 o 
   9   6   1       24.61       18.00      6.32 o 
  10   6   1      153.79      157.45     18.90 o 
  11   6   1      162.21      146.75     10.73 o 
  12   6   1       28.22       48.06     13.15 o 
  13   6   1       29.19       35.78     10.40 o 
 -13   7   1        0.82       -2.87      9.70 o 
 -12   7   1       91.25       95.13     11.70 o 
 -11   7   1        0.02        3.48      7.72 o 
 -10   7   1      446.20      499.44     16.92 o 
  -9   7   1       17.60       14.22      7.76 o 
  -8   7   1       80.89       85.00      8.59 o 
  -7   7   1      453.88      501.21     14.77 o 
  -6   7   1      350.24      364.20     12.82 o 
  -5   7   1       93.85       86.78      6.12 o 
  -4   7   1     1779.87     1903.17     23.98 o 
  -3   7   1      633.25      676.12     10.83 o 
  -2   7   1       60.82       33.99      3.01 o 
  -1   7   1      488.90      557.28      9.49 o 
   0   7   1      894.81      927.76     19.95 o 
   1   7   1      149.19      181.71      7.58 o 
   2   7   1      652.13      706.49     15.59 o 
   3   7   1      740.23      735.77     16.27 o 
   4   7   1      340.82      345.99     10.81 o 
   5   7   1      128.83      129.71      7.29 o 
   6   7   1     1420.53     1600.60     71.92 o 
   7   7   1      101.88      119.12      8.23 o 
   8   7   1     2457.08     2399.83     42.00 o 
   9   7   1        7.83       11.32      6.53 o 
  10   7   1        7.79       -0.62      7.13 o 
  11   7   1       36.31       17.82      8.92 o 
  12   7   1       50.71       43.38     12.61 o 
 -12   8   1        2.72       -0.82      9.28 o 
 -11   8   1        0.53       -5.40      7.62 o 
 -10   8   1      159.10      155.15     11.68 o 
  -9   8   1       81.89       73.86     22.57 o 
  -8   8   1      293.52      314.74     12.72 o 
  -7   8   1     1768.70     1761.90     32.96 o 
  -6   8   1       36.08       23.64      8.61 o 
  -5   8   1     1404.81     1404.57     26.79 o 
  -4   8   1      832.47      822.46     35.24 o 
  -3   8   1       13.76        6.59      4.26 o 
  -2   8   1       52.10       53.01      5.93 o 
  -1   8   1     1293.16     1406.08     38.78 o 
   0   8   1      465.10      492.53     12.95 o 
   1   8   1     1266.56     1270.51     23.80 o 
   2   8   1      224.43      279.96      9.84 o 
   3   8   1      131.70      129.80      8.22 o 
   4   8   1      102.52       99.62      7.04 o 
   5   8   1       98.28       94.79      6.74 o 
   6   8   1      211.72      220.51     10.29 o 
   7   8   1      221.07      197.84     10.04 o 
   8   8   1       74.09       69.39     16.79 o 
   9   8   1      619.67      623.40     19.30 o 
  10   8   1       44.52       39.86     10.86 o 
  11   8   1      113.24      123.47     27.87 o 
  12   8   1        1.19      -13.27      9.37 o 
 -12   9   1       98.00       94.06     13.09 o 
 -11   9   1        5.37       -6.77      8.67 o 
 -10   9   1      663.03      702.32     21.40 o 
  -9   9   1      309.29      324.56     14.15 o 
  -8   9   1      127.20      133.85      9.60 o 
  -7   9   1       64.50       44.06     12.76 o 
  -6   9   1      302.21      296.28     12.00 o 
  -5   9   1       29.85       13.73      5.28 o 
  -4   9   1      214.13      182.62      9.17 o 
  -3   9   1      917.99      961.69     20.83 o 
  -2   9   1      102.04       91.75      7.25 o 
  -1   9   1     1051.50     1084.26     22.15 o 
   0   9   1       80.26       75.09      7.52 o 
   1   9   1       83.48       73.29      6.41 o 
   2   9   1      317.01      298.23     10.71 o 
   3   9   1      475.42      498.64     14.22 o 
   4   9   1      461.49      470.33     14.08 o 
   5   9   1       34.81       40.72      7.04 o 
   6   9   1      480.80      458.31     15.59 o 
   7   9   1       78.17       58.27     16.16 o 
   8   9   1       71.28       72.17      9.38 o 
   9   9   1        2.18        5.10      7.80 o 
  10   9   1      447.85      488.81     18.19 o 
  11   9   1       60.48       46.28     10.87 o 
 -11  10   1      208.32      239.41     14.78 o 
 -10  10   1       96.32      115.58     17.21 o 
  -9  10   1       83.14       85.20     13.84 o 
  -8  10   1      346.38      333.82     14.29 o 
  -7  10   1        9.67        3.69      6.69 o 
  -6  10   1      275.75      275.69     11.98 o 
  -5  10   1      513.38      517.12     15.74 o 
  -4  10   1       74.30       57.41      7.59 o 
  -3  10   1      454.38      431.50     13.91 o 
  -2  10   1      729.15      734.70     21.07 o 
  -1  10   1     1785.85     1905.27     33.89 o 
   0  10   1       94.59       92.01      7.66 o 
   1  10   1      176.64      152.03      8.45 o 
   2  10   1      342.94      337.15     12.27 o 
   3  10   1     1555.20     1529.80     29.60 o 
   4  10   1      401.35      405.59     13.97 o 
   5  10   1        0.01        2.00      5.83 o 
   6  10   1      133.70      134.14     10.29 o 
   7  10   1       96.53      109.46     10.79 o 
   8  10   1      444.50      424.54     16.40 o 
   9  10   1        5.16        0.67     10.86 o 
  10  10   1       18.18       13.91      9.43 o 
  11  10   1       93.34       85.45     12.97 o 
 -10  11   1       40.08       22.45      9.70 o 
  -9  11   1      128.95      149.14     16.82 o 
  -8  11   1      113.97      158.23     12.18 o 
  -7  11   1      133.48      115.29     19.98 o 
  -6  11   1       76.81       56.97      8.82 o 
  -5  11   1      586.14      563.38     17.45 o 
  -4  11   1       55.48       49.51      8.61 o 
  -3  11   1      448.27      381.76     13.59 o 
  -2  11   1     1302.71     1328.30     56.94 o 
  -1  11   1      598.53      656.30     17.87 o 
   0  11   1      230.20      245.53     10.96 o 
   1  11   1     1231.89     1205.50     25.91 o 
   2  11   1      327.16      280.59     25.16 o 
   3  11   1      257.38      256.75     11.37 o 
   4  11   1      274.01      319.97     13.16 o 
   5  11   1     2253.29     2285.07     41.53 o 
   6  11   1      373.97      388.78     15.07 o 
   7  11   1      107.62      111.28     30.30 o 
   8  11   1       11.97       14.22      8.02 o 
   9  11   1       69.34       63.70     10.91 o 
  10  11   1       24.73       22.68     11.86 o 
  -9  12   1       76.78       98.55     14.35 o 
  -8  12   1       35.04       27.57      9.70 o 
  -7  12   1       53.34       55.88     10.44 o 
  -6  12   1      124.35      125.72     10.90 o 
  -5  12   1        2.96        6.60      7.10 o 
  -4  12   1      494.93      486.65     16.66 o 
  -3  12   1      196.51      171.56     10.47 o 
  -2  12   1      177.93      130.06      9.20 o 
  -1  12   1     1174.26     1139.12     25.91 o 
   0  12   1      834.33      854.31     21.87 o 
   1  12   1       41.53       44.87     12.07 o 
   2  12   1      175.88      127.23      9.25 o 
   3  12   1      139.44      129.56     10.96 o 
   4  12   1      179.09      198.22     11.49 o 
   5  12   1      224.75      192.51     18.21 o 
   6  12   1       18.12       22.54      8.18 o 
   7  12   1        8.58        7.10      7.61 o 
   8  12   1      316.60      345.71     22.72 o 
   9  12   1        4.73       -0.22      9.82 o 
  -8  13   1       41.06       32.56     18.75 o 
  -7  13   1        4.45        0.67      9.42 o 
  -6  13   1      153.72      151.04     11.53 o 
  -5  13   1       13.50        8.94      8.16 o 
  -4  13   1       48.84       44.51      9.06 o 
  -3  13   1        2.39       -5.54      7.28 o 
  -2  13   1        9.89        0.34      7.34 o 
  -1  13   1       11.15        9.10      6.95 o 
   0  13   1        0.21       -3.10      7.02 o 
   1  13   1      102.76       90.68     12.25 o 
   2  13   1        1.62       -1.56      6.93 o 
   3  13   1       60.83       42.43      8.92 o 
   4  13   1       64.22       52.76     12.04 o 
   5  13   1       49.91       57.04     10.23 o 
   6  13   1        7.85        2.29      9.54 o 
   7  13   1        0.00       -1.71      9.12 o 
   8  13   1       50.98       34.96     16.85 o 
  -6  14   1       14.62        0.87      9.32 o 
  -5  14   1        6.19        2.30      8.87 o 
  -4  14   1      361.34      424.18     17.15 o 
  -3  14   1      118.41      111.51     12.22 o 
  -2  14   1       16.89       22.05      8.76 o 
  -1  14   1       15.41        0.01      8.21 o 
   0  14   1       51.96       47.10      9.61 o 
   1  14   1        2.99       10.28      7.99 o 
   2  14   1       78.22       90.20     25.94 o 
   3  14   1      218.47      222.73     12.68 o 
   4  14   1        5.52        1.23      8.41 o 
   5  14   1        3.42       -7.11      8.75 o 
   6  14   1        3.34       11.12      9.74 o 
  -4  15   1       63.78       70.84     11.42 o 
  -3  15   1        9.03        6.92      9.38 o 
  -2  15   1      266.08      304.70     15.28 o 
  -1  15   1       29.10       34.86     10.37 o 
   0  15   1        3.50       14.58      9.43 o 
   1  15   1       18.51       14.93      9.36 o 
   2  15   1       24.35       16.13      8.96 o 
   3  15   1       47.04       33.19     10.00 o 
   4  15   1       30.15       11.76      9.35 o 
 -14   0   2      395.32      432.43     25.16 o 
 -12   0   2      395.43      382.96     20.76 o 
 -10   0   2     1064.98     1114.40     33.58 o 
  -8   0   2      658.36      694.94     22.87 o 
  -6   0   2      557.85      563.10     12.65 o 
  -4   0   2     1804.20     1934.01     27.80 o 
  -2   0   2     3877.91     3594.63     63.98 o 
   0   0   2    16064.80    15443.95    194.42 o 
   2   0   2    17674.84    18214.92    313.27 o 
   4   0   2    11119.10    11872.66    208.96 o 
   6   0   2      380.15      445.80     16.85 o 
   8   0   2      285.86      281.67     15.47 o 
  10   0   2     1094.62     1131.43     36.23 o 
  14   0   2        0.68       -6.68     14.32 o 
 -14   1   2       19.20        9.44      9.55 o 
 -13   1   2        0.14        2.15      9.03 o 
 -12   1   2       28.99       24.44      7.76 o 
 -11   1   2      217.93      217.03     15.35 o 
 -10   1   2       11.61        8.69      5.51 o 
  -9   1   2      301.41      280.00      9.42 o 
  -8   1   2      146.51      151.30      5.26 o 
  -7   1   2       70.22       73.46      3.87 o 
  -6   1   2     2059.78     2338.48     35.94 o 
  -5   1   2      209.89      195.74      3.62 o 
  -4   1   2      195.40      228.99      3.70 o 
  -3   1   2      282.58      255.80      3.62 o 
  -2   1   2     4741.12     4739.69     42.25 o 
  -1   1   2     3458.05     3316.71     33.78 o 
   0   1   2      214.82      226.19      3.51 o 
   1   1   2      341.59      262.82     32.08 o 
   2   1   2     4832.14     5119.47     64.92 o 
   3   1   2      897.73      889.36     19.14 o 
   4   1   2      247.78      227.68     10.05 o 
   5   1   2      193.18      193.71      7.17 o 
   6   1   2      790.16      820.74     16.84 o 
   7   1   2      659.89      685.90     11.37 o 
   8   1   2      325.20      352.51     16.91 o 
   9   1   2      365.54      390.31     13.27 o 
  10   1   2      257.38      254.64     11.55 o 
  11   1   2        0.56        2.20      6.09 o 
  12   1   2      340.36      390.71     39.24 o 
  13   1   2        5.79        6.01      9.15 o 
 -14   2   2       18.63       25.35      9.96 o 
 -13   2   2      128.22      152.67     13.09 o 
 -12   2   2       24.88       15.74      7.52 o 
 -11   2   2       10.21       10.32      6.31 o 
 -10   2   2     1256.17     1238.50     25.38 o 
  -9   2   2      129.83      126.83      7.65 o 
  -8   2   2      241.39      248.20      8.67 o 
  -7   2   2     1953.61     2043.24     23.02 o 
  -6   2   2     1364.49     1427.95     21.96 o 
  -5   2   2     7304.02     7492.55     78.88 o 
  -4   2   2      986.86      938.31     16.06 o 
  -3   2   2       13.49        5.83      1.30 o 
  -2   2   2     3623.62     3775.62     39.54 o 
   0   2   2     1936.38     1931.34     18.24 o 
   2   2   2      505.75      527.05      7.92 o 
   3   2   2        0.30        1.57      1.52 o 
   4   2   2       18.54       27.86      3.97 o 
   5   2   2       36.11       31.66      4.61 o 
   6   2   2        3.72        6.43      2.48 o 
   7   2   2        0.78        0.27      2.70 o 
   8   2   2      243.09      236.96     10.04 o 
   9   2   2      112.87      104.05      8.11 o 
  10   2   2        3.34       -2.89      5.98 o 
  11   2   2      128.71      137.77     18.54 o 
  12   2   2        6.69        1.61      6.95 o 
  13   2   2       59.85       56.83      9.93 o 
 -14   3   2      180.12      207.40     23.95 o 
 -13   3   2        0.68       -1.63      7.85 o 
 -12   3   2      127.65      139.38     10.26 o 
 -11   3   2      362.65      360.78     13.66 o 
 -10   3   2       12.12        9.86      7.04 o 
  -9   3   2        2.05        1.04      3.68 o 
  -8   3   2      168.56      165.10      6.40 o 
  -6   3   2      991.26     1069.48     16.10 o 
  -5   3   2     1167.78     1222.23     14.52 o 
  -4   3   2     4610.69     4994.74     45.91 o 
  -3   3   2     2699.92     2823.81     24.11 o 
  -2   3   2     1469.96     1495.85     14.27 o 
  -1   3   2       17.61       14.60      2.44 o 
   0   3   2     1584.65     1591.45     18.25 o 
   1   3   2     5172.37     5346.60     55.68 o 
   2   3   2      544.46      490.15      8.00 o 
   3   3   2     2238.82     2208.84     25.76 o 
   4   3   2     1374.26     1324.55     28.04 o 
   5   3   2      311.30      325.96      7.17 o 
   6   3   2       57.22       71.80      4.21 o 
   7   3   2      106.35      106.40      4.69 o 
   8   3   2      100.60       98.87      7.77 o 
   9   3   2      145.99      134.30      8.42 o 
  10   3   2       90.28       87.89      9.63 o 
  11   3   2      216.60      190.73     11.32 o 
  12   3   2      220.43      229.56     13.02 o 
  13   3   2       59.73       52.32     12.16 o 
 -14   4   2       48.32       40.96     15.86 o 
 -13   4   2       68.75       62.12     10.29 o 
 -12   4   2       35.67       53.71      9.19 o 
 -11   4   2      359.40      321.91     17.18 o 
 -10   4   2       91.58       73.61     14.44 o 
  -9   4   2      183.47      183.92     11.19 o 
  -8   4   2        0.10       -0.92      3.36 o 
  -7   4   2      323.40      328.59      8.25 o 
  -6   4   2       56.71       62.17      4.27 o 
  -5   4   2      185.94      187.46      4.82 o 
  -3   4   2     1120.58     1090.18     17.18 o 
  -2   4   2     1784.17     1845.54     20.20 o 
  -1   4   2      390.32      384.78      5.86 o 
   0   4   2        2.78       -1.20      1.06 o 
   1   4   2        0.74        0.17      1.61 o 
   2   4   2      600.93      563.98      9.32 o 
   3   4   2        0.16        0.85      1.94 o 
   4   4   2        0.18        0.07      2.14 o 
   5   4   2      252.93      232.31      6.29 o 
   6   4   2      618.95      574.37     12.01 o 
   7   4   2        0.03       -2.67      3.09 o 
   8   4   2      276.29      272.69     11.09 o 
   9   4   2      109.57      123.83      8.79 o 
  10   4   2        9.18       -1.09      6.52 o 
  11   4   2      184.97      200.93     11.94 o 
  12   4   2      233.41      250.26     13.69 o 
  13   4   2      233.21      250.18     14.50 o 
 -13   5   2       32.99       26.69     18.18 o 
 -12   5   2      151.47      128.80     12.13 o 
 -11   5   2      738.18      713.91     19.92 o 
 -10   5   2       15.33        3.69      6.11 o 
  -9   5   2       28.96       27.35      6.50 o 
  -8   5   2       60.87       53.08      9.05 o 
  -7   5   2       82.74       86.00      4.86 o 
  -6   5   2        2.43       -1.35      3.07 o 
  -5   5   2      191.87      190.40      5.71 o 
  -4   5   2      397.81      411.23      7.92 o 
  -3   5   2      117.63      106.53      3.45 o 
  -2   5   2      769.42      819.52     16.01 o 
  -1   5   2       34.28       28.94      2.24 o 
   0   5   2      298.99      311.70      6.74 o 
   1   5   2     1138.81     1262.80     17.02 o 
   2   5   2      992.24     1131.30     15.94 o 
   3   5   2      297.73      315.99      8.47 o 
   4   5   2      689.11      755.96     12.69 o 
   5   5   2     1139.62     1152.58     17.29 o 
   6   5   2      231.53      260.43      7.39 o 
   7   5   2      701.09      720.67     17.85 o 
   8   5   2      800.76      792.64     42.01 o 
   9   5   2      585.35      568.37     17.10 o 
  10   5   2        0.06       -0.12      6.43 o 
  11   5   2       16.01       25.28      8.38 o 
  12   5   2      169.88      197.42     16.61 o 
  13   5   2        1.41        5.80      9.87 o 
 -13   6   2      110.82      123.78     12.97 o 
 -12   6   2        2.31        8.44      7.64 o 
 -11   6   2        8.88        0.39      7.45 o 
 -10   6   2      153.62      156.34      9.89 o 
  -9   6   2       35.09       25.77      6.67 o 
  -8   6   2      245.84      230.32      7.73 o 
  -7   6   2        2.01        4.64      3.44 o 
  -6   6   2       16.94        6.71      3.25 o 
  -5   6   2     2474.28     2596.52     31.28 o 
  -4   6   2       10.18       -0.15      2.31 o 
  -3   6   2      844.68      988.13     14.20 o 
  -2   6   2     2361.26     2781.12     35.46 o 
  -1   6   2      209.69      235.76      5.09 o 
   0   6   2     6317.07     6690.35    112.70 o 
   1   6   2       38.96       30.11      5.28 o 
   2   6   2      309.53      338.57      7.87 o 
   3   6   2        2.99        3.71      2.57 o 
   4   6   2       19.69       14.75      3.07 o 
   5   6   2      177.74      180.15      6.28 o 
   6   6   2      680.64      693.34     17.04 o 
   7   6   2      747.52      739.34     18.51 o 
   8   6   2       71.26       77.66      8.81 o 
   9   6   2      132.21      116.93      8.65 o 
  10   6   2      161.79      165.44     10.57 o 
  11   6   2       44.65       37.25      9.16 o 
  12   6   2      144.04      157.80     27.38 o 
 -13   7   2       40.48       34.50     10.77 o 
 -12   7   2      258.20      286.53     14.02 o 
 -11   7   2      347.71      378.08     15.23 o 
 -10   7   2      294.33      297.45     12.94 o 
  -9   7   2      142.92      163.72     16.34 o 
  -8   7   2      531.55      511.39     15.30 o 
  -7   7   2       61.27       46.13      7.13 o 
  -6   7   2      114.13      114.46      7.06 o 
  -5   7   2        0.00        0.62      3.00 o 
  -4   7   2     1851.63     2027.07     25.53 o 
  -3   7   2     1336.29     1473.15     20.83 o 
  -2   7   2       10.71        7.18      2.64 o 
  -1   7   2     1227.90     1132.03     17.57 o 
   0   7   2      831.49      841.25     16.91 o 
   1   7   2     2235.13     2449.47     30.71 o 
   2   7   2       68.53       59.06      6.52 o 
   3   7   2        0.18       -0.68      2.91 o 
   4   7   2        2.99        2.12      4.02 o 
   5   7   2      230.48      230.78      9.43 o 
   6   7   2      367.84      379.33     12.77 o 
   7   7   2       27.32       21.01      5.88 o 
   8   7   2        0.72        8.47      6.56 o 
   9   7   2     1695.30     1667.05     33.87 o 
  10   7   2      119.21      130.65     11.97 o 
  11   7   2       27.75       34.28     10.00 o 
  12   7   2       12.52       12.30     18.21 o 
 -12   8   2       12.13        3.34      9.02 o 
 -11   8   2      292.69      301.24     14.41 o 
 -10   8   2       98.23      100.20     23.26 o 
  -9   8   2      412.08      394.08     14.60 o 
  -8   8   2       43.59       26.85     11.38 o 
  -7   8   2      273.10      263.21     11.13 o 
  -6   8   2     1433.25     1452.14     42.91 o 
  -5   8   2     3831.86     3885.93     71.26 o 
  -4   8   2       34.07       23.23      5.12 o 
  -3   8   2       96.25      128.71      7.00 o 
  -2   8   2      267.89      278.83      6.92 o 
  -1   8   2       17.00        1.91      2.77 o 
   0   8   2      456.53      391.29     11.53 o 
   1   8   2       34.96       23.35      5.24 o 
   2   8   2      106.23       96.39     10.38 o 
   3   8   2        2.66       -0.02      4.21 o 
   4   8   2       20.40       16.63      4.90 o 
   5   8   2      212.02      195.60      9.49 o 
   6   8   2       32.62       38.43      6.69 o 
   7   8   2      401.83      380.47     14.12 o 
   8   8   2      285.98      311.87     13.56 o 
   9   8   2       26.12       27.31      8.45 o 
  10   8   2       52.29       21.66      9.26 o 
  11   8   2      141.36      139.69     25.19 o 
  12   8   2      124.69      154.14     14.75 o 
 -12   9   2       66.35       66.37     11.54 o 
 -11   9   2      259.66      282.00     14.53 o 
 -10   9   2      640.49      681.27     20.89 o 
  -9   9   2      410.80      385.85     15.21 o 
  -8   9   2      269.70      239.06     14.84 o 
  -7   9   2      377.86      378.64     13.58 o 
  -6   9   2     2108.29     2072.01     36.62 o 
  -5   9   2     1401.20     1383.80     27.69 o 
  -4   9   2      141.97      131.64     19.17 o 
  -3   9   2      247.94      223.74      9.58 o 
  -2   9   2      602.64      622.18     15.74 o 
  -1   9   2      498.93      496.02     13.81 o 
   0   9   2      158.56      168.83      6.21 o 
   1   9   2      127.65      112.01      7.02 o 
   2   9   2        2.78        0.59      4.17 o 
   3   9   2      582.86      586.02     15.93 o 
   4   9   2       11.97       12.17      5.47 o 
   5   9   2      687.83      661.78     17.81 o 
   6   9   2      859.63      895.77     21.99 o 
   7   9   2        4.85       10.33      7.03 o 
   8   9   2       30.37       32.23     13.24 o 
   9   9   2       32.18       21.22      8.45 o 
  10   9   2       23.22       16.59      9.24 o 
  11   9   2       38.03       37.34     11.40 o 
 -11  10   2        6.09        2.50      8.76 o 
 -10  10   2        5.66       10.57      8.99 o 
  -9  10   2       70.92       55.72     13.99 o 
  -8  10   2        4.52       -1.55      7.11 o 
  -7  10   2      315.84      336.75     13.60 o 
  -6  10   2       50.73       32.10      7.46 o 
  -5  10   2      197.97      171.53      9.75 o 
  -4  10   2      560.76      583.66     17.09 o 
  -3  10   2     1546.16     1533.97     57.84 o 
  -2  10   2      816.55      800.15     21.46 o 
  -1  10   2      115.82       83.49     18.72 o 
   0  10   2      392.43      372.52     12.81 o 
   1  10   2      645.78      645.12     16.92 o 
   2  10   2        0.11        0.76      6.71 o 
   3  10   2       81.14       85.95      7.51 o 
   4  10   2      227.47      208.90     11.22 o 
   5  10   2      219.04      214.45     10.95 o 
   6  10   2     1146.79     1208.30     27.23 o 
   7  10   2      263.41      250.70     12.36 o 
   8  10   2       70.53       70.24     15.59 o 
   9  10   2      203.31      195.21     12.70 o 
  10  10   2      138.79      175.27     15.47 o 
 -10  11   2        6.24        9.42      9.62 o 
  -9  11   2       95.28       90.43     35.72 o 
  -8  11   2        1.70       -9.51      7.49 o 
  -7  11   2      306.24      309.73     13.94 o 
  -6  11   2        4.99        1.18      6.66 o 
  -5  11   2        7.87        6.18      6.28 o 
  -4  11   2      395.05      371.72     13.72 o 
  -3  11   2      607.46      577.55     16.95 o 
  -2  11   2       46.68       25.02      6.68 o 
  -1  11   2      386.48      340.44     12.83 o 
   0  11   2      100.85       77.12      8.60 o 
   1  11   2       74.00       77.45      8.63 o 
   2  11   2     1319.82     1307.96     27.25 o 
   3  11   2      733.45      815.35     20.72 o 
   4  11   2     1046.64     1035.25     24.40 o 
   5  11   2      447.10      461.63     16.35 o 
   6  11   2       83.39       99.38     10.60 o 
   7  11   2       50.29       60.38     10.30 o 
   8  11   2        7.67        5.70      8.19 o 
   9  11   2        6.97        9.40     13.03 o 
  -9  12   2       45.46       38.69     10.60 o 
  -8  12   2      142.49      151.42     23.08 o 
  -7  12   2      711.14      610.54     19.79 o 
  -6  12   2       17.38        3.43      7.70 o 
  -5  12   2      656.85      621.36     19.13 o 
  -4  12   2      152.87      129.60      9.33 o 
  -3  12   2      190.93      189.63     10.79 o 
  -2  12   2      144.32      174.80     10.17 o 
  -1  12   2        8.66       -0.68      6.31 o 
   0  12   2       61.70       43.17      9.06 o 
   1  12   2     2025.45     2084.74     38.63 o 
   2  12   2      510.39      461.78     15.51 o 
   3  12   2      968.54      972.94     24.26 o 
   4  12   2      127.86      126.31     11.55 o 
   5  12   2       10.08        4.66      7.87 o 
   6  12   2      102.42      101.68     18.33 o 
   7  12   2      132.08      135.53     13.21 o 
   8  12   2        5.15       -6.12     11.25 o 
   9  12   2      205.78      213.20     19.56 o 
  -8  13   2       21.76       13.98      9.93 o 
  -7  13   2      163.03      157.78     12.23 o 
  -6  13   2        5.16        7.57      7.99 o 
  -5  13   2       18.75       15.67      8.27 o 
  -4  13   2       12.77       10.01      8.70 o 
  -3  13   2       73.06       43.30      8.79 o 
  -2  13   2        1.68       -2.34      7.02 o 
  -1  13   2      394.34      332.92     14.04 o 
   0  13   2       10.48       15.32     12.40 o 
   1  13   2        1.59        1.54      7.10 o 
   2  13   2       38.50       45.08      8.73 o 
   3  13   2       33.97       26.62      8.05 o 
   4  13   2        2.13        0.73      7.42 o 
   5  13   2       50.73       37.09      8.64 o 
   6  13   2      236.78      236.29     14.50 o 
   7  13   2        5.55        7.78      9.47 o 
  -6  14   2        0.03        6.51      9.51 o 
  -5  14   2       87.07       93.74     11.87 o 
  -4  14   2       46.18       33.79     12.37 o 
  -3  14   2       49.38       63.31     10.88 o 
  -2  14   2      108.35      110.13     12.00 o 
  -1  14   2       18.85        3.02      8.15 o 
   0  14   2       62.99       75.42     10.69 o 
   1  14   2        0.06       -8.03      7.67 o 
   2  14   2        4.36       -7.63     12.01 o 
   3  14   2       12.96       25.67     10.89 o 
   4  14   2       71.40       72.07     14.02 o 
   5  14   2      177.84      184.83     12.89 o 
   6  14   2      106.57       87.98     12.81 o 
  -4  15   2       30.59       36.73     10.43 o 
  -3  15   2        2.20       -5.85      9.03 o 
  -2  15   2      164.94      187.38     14.29 o 
  -1  15   2      173.58      211.00     13.42 o 
   0  15   2      478.14      576.62     20.38 o 
   1  15   2       53.28       67.60     19.68 o 
   2  15   2       76.83       79.87     12.54 o 
   3  15   2      163.30      180.48     14.18 o 
   4  15   2      187.95      218.50     13.81 o 
 -13   0   3       12.91        5.54     11.13 o 
 -11   0   3        3.54        5.36      7.70 o 
  -9   0   3      795.98      749.76     20.28 o 
  -7   0   3       79.88       60.05      9.69 o 
  -5   0   3      612.58      621.68     12.48 o 
  -3   0   3      285.94      233.53      5.55 o 
  -1   0   3      995.26     1102.96     23.29 o 
   1   0   3    69864.14    60183.16   1038.20 o 
   3   0   3     4514.72     4667.83     86.31 o 
   5   0   3       10.35        5.72      4.94 o 
   7   0   3      553.04      482.69     19.14 o 
   9   0   3     4442.53     4257.78     91.24 o 
  13   0   3      259.96      277.22     21.31 o 
 -14   1   3        0.47       -4.81      8.60 o 
 -13   1   3      138.42      123.05     18.18 o 
 -12   1   3      125.36      128.81      9.53 o 
 -11   1   3      226.35      202.65     14.81 o 
 -10   1   3      146.36      141.25      6.99 o 
  -9   1   3      492.26      465.19      9.57 o 
  -8   1   3      729.04      801.60     12.46 o 
  -7   1   3     2852.39     3039.66     31.59 o 
  -6   1   3     4104.38     4715.53     39.62 o 
  -5   1   3      223.79      242.03      4.21 o 
  -4   1   3     1373.08     1471.49     16.54 o 
  -3   1   3      123.39       95.11      3.05 o 
  -2   1   3      621.11      680.10      7.59 o 
  -1   1   3      669.91      662.53      8.63 o 
   0   1   3      424.38      426.81      5.19 o 
   1   1   3    26327.88    25087.41    454.64 o 
   2   1   3    32712.27    32152.55    548.29 o 
   3   1   3     1079.24     1149.84     18.66 o 
   4   1   3     1681.87     1718.88     36.02 o 
   5   1   3       24.19       14.37      3.46 o 
   6   1   3      362.11      363.58     15.47 o 
   7   1   3       82.84       61.33      8.97 o 
   8   1   3      373.06      355.71     12.29 o 
   9   1   3       45.07       38.14      6.91 o 
  10   1   3       74.99       91.48     11.74 o 
  11   1   3      411.02      393.84     15.42 o 
  12   1   3       84.26       94.49     11.16 o 
  13   1   3       61.00       56.70     10.51 o 
 -14   2   3        3.45       -6.23      8.42 o 
 -13   2   3       99.70       69.30     17.66 o 
 -12   2   3       17.90       24.84      9.24 o 
 -11   2   3      355.20      320.09     14.72 o 
 -10   2   3      498.77      452.55     13.97 o 
  -9   2   3     1037.36     1089.70     16.55 o 
  -8   2   3      313.42      336.43      7.62 o 
  -6   2   3      250.97      260.47      5.44 o 
  -5   2   3     6287.37     7066.04     56.98 o 
  -4   2   3      601.79      638.31      7.44 o 
  -3   2   3      803.52      727.34      7.77 o 
  -2   2   3     5659.60     5653.24     45.13 o 
  -1   2   3        0.01       -1.30      0.87 o 
   0   2   3     4826.94     5009.15     63.58 o 
   1   2   3      144.10      147.86      3.39 o 
   3   2   3       27.84       14.93      2.74 o 
   4   2   3      730.32      741.43     11.48 o 
   5   2   3      206.39      199.45      5.56 o 
   6   2   3     1399.17     1488.43     20.26 o 
   7   2   3      147.47      128.23      5.22 o 
   8   2   3      497.66      478.03     14.42 o 
   9   2   3      131.14      114.81      8.35 o 
  10   2   3       66.28       67.21      8.84 o 
  11   2   3       28.63       25.34      7.93 o 
  12   2   3        0.15       13.18      7.89 o 
  13   2   3       78.79       78.17     11.84 o 
 -14   3   3       25.76       22.40     14.32 o 
 -13   3   3       11.88        4.98      8.88 o 
 -12   3   3      103.93       75.99     10.44 o 
 -11   3   3       23.04       23.66      7.97 o 
 -10   3   3     1856.78     1775.79     26.32 o 
  -9   3   3      226.48      236.68      7.91 o 
  -8   3   3      618.66      599.67     10.50 o 
  -7   3   3      356.38      347.93     15.83 o 
  -6   3   3      334.00      383.76      6.94 o 
  -5   3   3      446.50      422.28      7.90 o 
  -4   3   3       75.89       66.20      2.85 o 
  -2   3   3     1556.18     1568.72     22.68 o 
  -1   3   3     2462.26     2512.75     24.32 o 
   0   3   3      979.12     1004.68     11.79 o 
   1   3   3      173.53      145.61      3.13 o 
   2   3   3       99.93      113.19      3.69 o 
   3   3   3     3152.94     3253.20     44.67 o 
   4   3   3       70.94       79.58      3.76 o 
   5   3   3      173.63      150.84      5.16 o 
   6   3   3        1.16        4.19      2.75 o 
   7   3   3      237.54      256.07      7.31 o 
   8   3   3       67.76       56.01      7.43 o 
   9   3   3       48.66       44.33      7.53 o 
  10   3   3        0.46        3.26      6.45 o 
  11   3   3        1.95        8.95      7.45 o 
  12   3   3      177.38      194.59     12.46 o 
  13   3   3      216.32      228.49     14.04 o 
 -14   4   3        0.03        5.42      8.99 o 
 -13   4   3        0.25       -6.56      8.52 o 
 -12   4   3      132.35      108.35     25.55 o 
 -11   4   3      462.50      523.19     20.55 o 
 -10   4   3        7.88       11.18      5.01 o 
  -9   4   3      199.49      167.11     11.01 o 
  -8   4   3      211.54      173.15     11.31 o 
  -7   4   3      115.71      104.42     11.60 o 
  -6   4   3       42.73       17.25      5.44 o 
  -5   4   3       33.36       25.27      2.64 o 
  -4   4   3     1797.45     1866.06     17.69 o 
  -3   4   3     2533.09     2740.23     28.46 o 
  -2   4   3      523.05      487.55      6.25 o 
  -1   4   3      153.60      132.44      2.93 o 
   0   4   3     1969.88     2073.59     20.60 o 
   1   4   3       16.36       18.16      1.89 o 
   2   4   3      120.41      130.00      3.27 o 
   3   4   3      222.52      215.66      5.73 o 
   4   4   3        0.31       -0.36      2.30 o 
   5   4   3       12.09       12.48      2.91 o 
   6   4   3       21.82       32.35      3.94 o 
   7   4   3      505.46      482.65     10.42 o 
   8   4   3      114.73      115.43      8.04 o 
   9   4   3      960.41      968.70     23.25 o 
  10   4   3      380.69      342.53     14.23 o 
  11   4   3        7.71        2.26      7.19 o 
  12   4   3      329.59      359.63     16.28 o 
  13   4   3      267.62      302.27     17.97 o 
 -13   5   3      183.81      181.49     16.19 o 
 -12   5   3        1.93        4.27      7.48 o 
 -11   5   3      302.24      255.82     12.02 o 
 -10   5   3      216.94      202.39      8.22 o 
  -9   5   3     1839.13     1874.80     35.90 o 
  -8   5   3      212.45      189.91      7.13 o 
  -7   5   3       18.36       11.38      3.46 o 
  -5   5   3      232.40      231.60      6.96 o 
  -4   5   3      244.61      214.48      5.03 o 
  -3   5   3       76.27       78.30      2.79 o 
  -2   5   3       44.11       40.52      2.27 o 
  -1   5   3      542.78      564.44      7.95 o 
   0   5   3        1.31       -0.43      1.48 o 
   1   5   3      406.12      384.55      5.87 o 
   2   5   3      705.43      721.42     10.78 o 
   3   5   3     1456.13     1461.63     19.91 o 
   4   5   3      388.60      401.09      8.92 o 
   5   5   3      662.26      719.49     12.97 o 
   6   5   3      577.09      595.03     11.83 o 
   7   5   3       47.24       52.07      5.25 o 
   8   5   3      789.10      834.00     20.64 o 
   9   5   3       41.65       48.11      7.97 o 
  10   5   3      155.02      149.84     10.40 o 
  11   5   3       86.79       76.02     10.95 o 
  12   5   3        4.58       12.49      9.00 o 
  13   5   3      540.95      606.86     21.83 o 
 -13   6   3        1.00        2.38      8.78 o 
 -12   6   3       54.86       44.02     14.17 o 
 -11   6   3       32.37       35.84     19.74 o 
 -10   6   3      428.59      401.00     14.22 o 
  -9   6   3      165.30      159.84      7.40 o 
  -8   6   3       62.97       52.64     11.00 o 
  -7   6   3      270.23      289.83     15.07 o 
  -4   6   3      107.59      122.36      5.48 o 
  -3   6   3        0.88        0.98      1.82 o 
  -2   6   3     3030.79     3369.06     61.65 o 
   0   6   3        4.48        5.78      1.77 o 
   1   6   3        1.02        1.02      2.32 o 
   2   6   3     1467.30     1554.75     21.14 o 
   3   6   3      217.08      194.98      7.18 o 
   4   6   3      225.82      222.18      6.82 o 
   5   6   3      204.22      181.46     10.65 o 
   6   6   3       95.18      118.51      5.89 o 
   7   6   3        2.81        2.47      3.95 o 
   8   6   3        2.04        6.49      5.87 o 
   9   6   3       57.05       50.37      8.58 o 
  10   6   3      557.61      561.08     18.50 o 
  11   6   3      115.98      128.32     13.06 o 
  12   6   3        2.63       -5.10      8.64 o 
 -13   7   3      114.01      141.56     13.89 o 
 -12   7   3       29.72       27.27      9.18 o 
 -11   7   3        0.50        8.59     10.77 o 
 -10   7   3       68.57       63.26     16.52 o 
  -9   7   3      158.53      165.42     11.74 o 
  -8   7   3      380.71      394.88     18.48 o 
  -7   7   3       57.82       35.60      5.94 o 
  -6   7   3     2141.13     2211.83     28.67 o 
  -5   7   3      456.60      425.90     26.52 o 
  -4   7   3      195.75      174.12     14.78 o 
  -3   7   3        1.38       -0.25      2.33 o 
  -2   7   3      186.94      161.95      5.49 o 
  -1   7   3      261.61      279.91      6.14 o 
   0   7   3      221.95      243.89      6.96 o 
   1   7   3      239.42      248.72      7.12 o 
   2   7   3      501.59      476.33     10.25 o 
   3   7   3      126.89      117.89      5.43 o 
   4   7   3       80.52       77.04      4.97 o 
   5   7   3       34.66       29.34      4.40 o 
   6   7   3       54.84       49.29      6.60 o 
   7   7   3      738.70      783.48     20.06 o 
   8   7   3       38.78       35.15      7.87 o 
   9   7   3      378.65      375.57     15.13 o 
  10   7   3      312.48      341.89     25.97 o 
  11   7   3        7.11       15.06      9.07 o 
  12   7   3        2.11        5.22      9.70 o 
 -12   8   3       32.85       35.36     10.16 o 
 -11   8   3       39.42       17.71     13.54 o 
 -10   8   3       30.50       43.14      8.91 o 
  -9   8   3      206.92      199.11     10.76 o 
  -8   8   3      347.50      297.17     12.18 o 
  -7   8   3     1289.55     1255.71     25.75 o 
  -6   8   3      261.70      264.73     10.46 o 
  -5   8   3      182.85      180.75      8.92 o 
  -4   8   3       12.34        9.79      4.53 o 
  -3   8   3        0.98       -0.66      2.96 o 
  -2   8   3       69.10       71.61      6.68 o 
  -1   8   3      130.16      111.35      4.54 o 
   0   8   3      221.55      260.40      6.29 o 
   1   8   3      360.95      364.14      9.31 o 
   2   8   3      759.82      788.03     18.14 o 
   3   8   3       36.05       38.26      4.72 o 
   4   8   3      227.04      220.05      7.67 o 
   5   8   3       10.20        9.27      4.29 o 
   6   8   3        0.01       -2.47      5.60 o 
   7   8   3       17.11       12.75      6.26 o 
   8   8   3       51.64       50.69      8.42 o 
   9   8   3        2.57        4.55      7.40 o 
  10   8   3       12.10        9.96      8.74 o 
  11   8   3       42.77       29.17     10.14 o 
 -12   9   3       24.62       17.66     11.80 o 
 -11   9   3      195.18      189.93     11.98 o 
 -10   9   3       37.37       24.06      8.82 o 
  -9   9   3      137.39      128.11     15.89 o 
  -8   9   3      308.12      306.99     13.00 o 
  -7   9   3      784.83      721.26     27.35 o 
  -6   9   3      495.47      499.53     15.15 o 
  -5   9   3     1134.04     1214.43     24.95 o 
  -4   9   3      176.36      184.72     22.87 o 
  -3   9   3       51.66       32.70     11.01 o 
  -2   9   3       30.33       16.64      5.10 o 
  -1   9   3        0.77        0.30      4.62 o 
   0   9   3      293.72      292.34      8.08 o 
   1   9   3      109.55      115.31      7.40 o 
   2   9   3      118.37      114.85      7.37 o 
   3   9   3        8.72        1.59      4.64 o 
   4   9   3       83.19       61.20      7.70 o 
   5   9   3       36.90       36.34      7.36 o 
   6   9   3       48.75       37.28      7.36 o 
   7   9   3        2.33        4.76      6.81 o 
   8   9   3      117.89      129.68     12.08 o 
   9   9   3      319.93      333.20     14.95 o 
  10   9   3      195.30      164.41     12.51 o 
  11   9   3       56.72       72.55     12.74 o 
 -11  10   3        1.57       -3.31      9.64 o 
 -10  10   3      125.46      143.91     13.15 o 
  -9  10   3      131.39      137.55     11.26 o 
  -8  10   3        5.20       -7.41      6.83 o 
  -7  10   3        1.93       -4.46      6.38 o 
  -6  10   3      883.11      903.10     31.81 o 
  -5  10   3      312.51      287.46     11.84 o 
  -4  10   3      609.84      580.61     16.26 o 
  -3  10   3      584.83      626.16     16.69 o 
  -2  10   3       37.75       31.77      7.64 o 
  -1  10   3      307.98      319.95     13.48 o 
   0  10   3       27.82       26.47     14.47 o 
   1  10   3      254.87      264.50     10.62 o 
   2  10   3       89.14       80.01      8.20 o 
   3  10   3      726.05      750.68     19.16 o 
   4  10   3       54.63       51.81      7.82 o 
   5  10   3      302.35      337.20     13.44 o 
   6  10   3       15.95        0.96      6.88 o 
   7  10   3      413.46      382.00     15.20 o 
   8  10   3       73.94       63.00     10.04 o 
   9  10   3       52.23       58.03     10.70 o 
  10  10   3       75.87       80.49     12.64 o 
 -10  11   3       10.19        3.49      9.19 o 
  -9  11   3       68.87       61.75     19.02 o 
  -8  11   3      274.72      305.45     14.04 o 
  -7  11   3      867.72      845.63     22.53 o 
  -6  11   3       44.12       30.25      7.93 o 
  -5  11   3       74.92       54.09     13.54 o 
  -4  11   3      749.80      734.32     19.27 o 
  -3  11   3      348.67      359.69     13.34 o 
  -2  11   3       99.39       90.24     14.72 o 
  -1  11   3      186.09      194.10     10.04 o 
   0  11   3      589.40      614.44     17.07 o 
   1  11   3        4.35       -1.07      5.90 o 
   2  11   3       30.46       36.51      7.31 o 
   3  11   3      439.40      434.97     20.28 o 
   4  11   3      270.52      268.33     12.20 o 
   5  11   3      643.09      631.88     19.12 o 
   6  11   3      591.31      605.00     19.38 o 
   7  11   3      526.88      554.32     19.17 o 
   8  11   3      440.74      482.08     23.95 o 
   9  11   3        4.69       -0.11      9.10 o 
  -9  12   3       97.44      110.33     15.83 o 
  -8  12   3      506.78      529.78     19.11 o 
  -7  12   3      228.91      232.78     17.78 o 
  -6  12   3       41.67       27.23      8.38 o 
  -5  12   3        2.16       -1.89      6.80 o 
  -4  12   3       49.90       32.07     11.13 o 
  -3  12   3       10.96       16.62      7.23 o 
  -2  12   3      494.75      486.10     20.85 o 
  -1  12   3       95.44       77.86      9.29 o 
   0  12   3        0.87       -1.83      6.06 o 
   1  12   3      272.23      288.76     12.88 o 
   2  12   3      143.68      133.21      9.28 o 
   3  12   3       62.99       68.48      9.08 o 
   4  12   3      369.07      322.73     14.10 o 
   5  12   3       49.85       29.42      8.68 o 
   6  12   3        0.01       -6.81      8.10 o 
   7  12   3        0.36       -0.96      8.53 o 
   8  12   3       56.79       55.16     11.73 o 
  -8  13   3        0.42        9.67      9.65 o 
  -7  13   3      217.68      231.44     23.02 o 
  -6  13   3      206.96      221.13     12.80 o 
  -5  13   3       62.86       71.00     15.53 o 
  -4  13   3        8.88        8.81      8.05 o 
  -3  13   3       60.41       47.94      9.23 o 
  -2  13   3       19.50       10.74      9.33 o 
  -1  13   3        0.07        6.51      7.51 o 
   0  13   3        1.22        1.51      7.70 o 
   1  13   3        1.31        5.26      7.13 o 
   2  13   3       41.73       32.94      8.19 o 
   3  13   3      119.00      129.21     12.09 o 
   4  13   3        2.32        3.31      7.38 o 
   5  13   3      226.89      239.31     13.59 o 
   6  13   3      170.22      171.40     15.05 o 
   7  13   3        0.07      -13.55      9.40 o 
  -6  14   3        3.01        9.19      9.05 o 
  -5  14   3       60.39       38.72     12.76 o 
  -4  14   3       22.93       24.76      9.27 o 
  -3  14   3       16.15       13.15     12.70 o 
  -2  14   3        0.42        0.50      8.28 o 
  -1  14   3       30.50       14.49      8.76 o 
   0  14   3       36.98       16.55      9.11 o 
   1  14   3       36.75       35.84      9.25 o 
   2  14   3        4.64        0.61     11.47 o 
   3  14   3       65.08       72.17     11.06 o 
   4  14   3        1.22        5.57      8.59 o 
   5  14   3        2.09       -5.74      9.30 o 
  -4  15   3      119.36      137.81     20.19 o 
  -3  15   3       26.39       29.75     10.38 o 
  -2  15   3        5.68        3.81      9.37 o 
  -1  15   3       12.99        9.80      9.35 o 
   0  15   3       10.19        2.81      9.36 o 
   1  15   3       36.30       51.32     10.89 o 
   2  15   3      100.70      144.02     13.92 o 
   3  15   3       34.96       33.76     10.50 o 
 -14   0   4        0.44      -17.88     11.92 o 
 -12   0   4      117.25      113.09     14.63 o 
 -10   0   4      514.77      532.88     15.28 o 
  -8   0   4      510.38      566.39     14.66 o 
  -6   0   4     1838.45     2110.06     31.98 o 
  -4   0   4     3335.49     3667.16     48.76 o 
  -2   0   4      319.70      334.09      6.16 o 
   0   0   4     1104.72     1151.08     16.72 o 
   4   0   4     5171.72     5566.70    103.94 o 
   6   0   4      509.07      534.69     19.44 o 
   8   0   4       27.47       30.51      9.45 o 
  12   0   4      151.57      148.78     15.29 o 
 -14   1   4       20.73       10.53      9.27 o 
 -13   1   4      112.19      106.71     20.88 o 
 -12   1   4        0.10        0.73      6.80 o 
 -11   1   4      245.92      223.85     11.17 o 
 -10   1   4      489.01      450.67      9.96 o 
  -9   1   4       84.88       77.78      9.54 o 
  -8   1   4       12.54       17.95      3.18 o 
  -7   1   4       82.45       78.66      3.16 o 
  -6   1   4      203.17      202.91      4.26 o 
  -5   1   4      147.54      106.39      3.45 o 
  -4   1   4     4143.01     4370.69     40.43 o 
  -3   1   4       17.49       12.75      2.46 o 
  -2   1   4       16.09       14.09      2.30 o 
  -1   1   4     1942.04     1908.13     21.56 o 
   0   1   4     2908.71     2990.34     27.69 o 
   1   1   4     4595.61     4748.24    105.27 o 
   2   1   4      868.12      887.85     21.16 o 
   3   1   4     3298.56     3543.77     48.07 o 
   4   1   4     7857.27     8294.68    105.93 o 
   5   1   4        3.79        3.30      3.12 o 
   6   1   4     2018.90     2150.41     34.77 o 
   7   1   4      326.29      300.28     10.87 o 
   8   1   4       65.66       65.35      8.94 o 
   9   1   4      394.25      369.96     13.42 o 
  10   1   4      747.82      709.51     19.89 o 
  11   1   4      175.82      179.36     10.91 o 
  12   1   4      597.33      643.42     33.34 o 
  13   1   4        2.59       -4.57      9.02 o 
 -14   2   4        0.56        0.17      8.69 o 
 -13   2   4        7.15       -2.93      7.66 o 
 -12   2   4        1.52        1.18      7.82 o 
 -11   2   4        7.24        6.35      5.47 o 
 -10   2   4      222.58      193.96      6.80 o 
  -9   2   4      141.09      146.08      6.71 o 
  -8   2   4      596.65      578.99     10.20 o 
  -7   2   4      319.94      373.39      6.28 o 
  -6   2   4       65.92       69.90      2.88 o 
  -5   2   4     1027.24     1219.14     13.23 o 
  -4   2   4      570.84      589.97      7.49 o 
  -3   2   4      768.07      825.23      9.70 o 
  -2   2   4       57.19       52.43      2.02 o 
  -1   2   4      211.82      231.18      3.73 o 
   0   2   4     3368.89     3490.86     32.13 o 
   1   2   4     4718.48     4873.23     50.78 o 
   2   2   4      179.03      175.35      8.85 o 
   3   2   4     2539.74     2787.06     49.98 o 
   4   2   4     1426.85     1591.02     53.84 o 
   5   2   4      124.61      103.69      5.86 o 
   6   2   4      183.45      188.43      6.11 o 
   7   2   4      175.89      175.85      6.58 o 
   8   2   4      318.73      305.21     11.79 o 
   9   2   4      108.59       98.27     23.17 o 
  10   2   4        2.98        1.76      6.08 o 
  11   2   4        3.09       10.34      8.85 o 
  12   2   4       32.16       41.89      9.64 o 
  13   2   4      297.07      311.70     16.21 o 
 -14   3   4        0.06       -4.34      9.27 o 
 -13   3   4       41.85       33.25      8.77 o 
 -12   3   4       33.31       37.25      6.67 o 
 -11   3   4     1045.44     1032.13     19.07 o 
 -10   3   4      603.07      563.58     11.52 o 
  -9   3   4       72.26       70.75     14.09 o 
  -8   3   4       80.47       88.52      4.54 o 
  -7   3   4      742.06      786.51     10.16 o 
  -6   3   4        2.08        3.83      1.94 o 
  -5   3   4     1520.31     1668.50     16.37 o 
  -4   3   4        7.83        9.08      1.66 o 
  -3   3   4       80.59       93.21      2.63 o 
  -2   3   4     1919.22     2028.90     18.12 o 
  -1   3   4       36.07       26.41      2.92 o 
   0   3   4      455.01      463.11      5.82 o 
   1   3   4     4450.89     4605.26     42.17 o 
   2   3   4      736.36      684.25     13.19 o 
   3   3   4      264.86      230.24      5.89 o 
   4   3   4       15.38        9.66      2.77 o 
   5   3   4     1112.09     1158.67     17.13 o 
   6   3   4       70.74       78.07      5.83 o 
   7   3   4      491.52      494.55     10.68 o 
   8   3   4       47.69       37.86      6.34 o 
   9   3   4       30.79       31.77      7.47 o 
  10   3   4      327.71      355.58     14.50 o 
  11   3   4      295.68      289.63     16.31 o 
  12   3   4      171.24      185.65     12.89 o 
  13   3   4       44.04       25.75     10.17 o 
 -14   4   4       48.19       57.68     10.80 o 
 -13   4   4      113.23       97.78     24.19 o 
 -12   4   4      563.34      533.93     16.07 o 
 -11   4   4      160.74      191.75      8.36 o 
 -10   4   4     1364.76     1189.43     57.93 o 
  -9   4   4       29.39       13.30      3.83 o 
  -8   4   4       23.42       21.88      4.54 o 
  -7   4   4      135.48      125.67      7.17 o 
  -6   4   4        1.91        1.45      2.07 o 
  -5   4   4      810.38      851.32     12.21 o 
  -4   4   4     1309.44     1377.57     23.85 o 
  -3   4   4      999.72     1067.61     12.64 o 
  -1   4   4       61.16       70.25      2.40 o 
   0   4   4        7.32        5.58      1.82 o 
   1   4   4       15.55       19.46      2.14 o 
   2   4   4       16.34       11.95      2.67 o 
   3   4   4      229.04      228.67      6.14 o 
   4   4   4        0.39       -1.61      2.32 o 
   5   4   4      276.52      318.49      7.98 o 
   6   4   4       54.05       65.50      4.98 o 
   7   4   4      200.34      202.58      6.94 o 
   8   4   4      165.90      130.72      8.30 o 
   9   4   4       87.59       89.00      8.98 o 
  10   4   4       60.05       61.78     12.91 o 
  11   4   4       39.74       22.53      8.53 o 
  12   4   4      370.13      374.72     16.65 o 
 -13   5   4        0.41       -7.72      8.11 o 
 -12   5   4       11.84       12.34      6.40 o 
 -10   5   4     1574.95     1394.72    104.21 o 
  -8   5   4      861.87      844.25     13.31 o 
  -7   5   4        2.21       -0.41      2.77 o 
  -6   5   4      456.86      408.88      6.99 o 
  -5   5   4      137.37      171.68      4.36 o 
  -4   5   4     1685.64     1778.41     22.09 o 
  -3   5   4       13.15       15.78      2.89 o 
  -2   5   4     2759.91     2928.38     25.79 o 
  -1   5   4      298.62      336.17      5.82 o 
   0   5   4      601.03      625.58      8.55 o 
   1   5   4     1460.40     1582.26     19.02 o 
   2   5   4      215.35      237.05      5.47 o 
   3   5   4      331.94      347.44      8.07 o 
   4   5   4       16.12        7.09      3.09 o 
   5   5   4      949.48      953.14     15.81 o 
   6   5   4       19.68       13.25      4.19 o 
   7   5   4       71.39       57.07     10.03 o 
   8   5   4      112.43      115.83     10.15 o 
   9   5   4       42.88       52.83      8.62 o 
  10   5   4       87.14       79.18     10.11 o 
  11   5   4       60.17       61.94      9.56 o 
  12   5   4      157.31      183.71     31.72 o 
 -13   6   4        5.75        5.78     12.22 o 
 -12   6   4      284.99      254.82     12.77 o 
 -11   6   4       54.50       49.56      8.86 o 
 -10   6   4     1144.53     1041.73     20.80 o 
  -8   6   4       20.24       18.22      5.24 o 
  -7   6   4        0.31       -2.35      3.01 o 
  -6   6   4      104.26       98.44      4.00 o 
  -5   6   4      211.37      236.80      5.89 o 
  -4   6   4      361.26      357.91      6.27 o 
  -3   6   4       56.56       32.67      5.23 o 
  -2   6   4     1102.47     1169.05     12.65 o 
  -1   6   4      649.04      739.72     12.20 o 
   0   6   4      390.66      409.92      6.09 o 
   2   6   4       25.29       24.72      2.61 o 
   3   6   4      361.14      354.63      6.38 o 
   4   6   4      534.20      519.11     14.06 o 
   5   6   4      109.80      100.89      5.40 o 
   6   6   4       15.38       14.27      4.04 o 
   7   6   4       81.99       85.93      6.18 o 
   8   6   4      880.18      864.41     21.90 o 
   9   6   4        1.66        7.22      9.48 o 
  10   6   4      501.93      512.12     18.28 o 
  11   6   4       14.25        6.36      8.44 o 
  12   6   4       34.94       24.83      9.77 o 
 -13   7   4      182.31      203.61     18.84 o 
 -12   7   4        1.23       19.52      8.78 o 
 -11   7   4        6.39       14.88      7.56 o 
 -10   7   4       53.27       50.48      9.00 o 
  -9   7   4        0.21       -1.49      9.81 o 
  -7   7   4      171.82      165.82      6.74 o 
  -6   7   4      443.53      429.17      9.74 o 
  -5   7   4      119.66      104.38      4.77 o 
  -4   7   4        4.47        0.35      2.29 o 
  -3   7   4      801.02      866.68     10.79 o 
  -2   7   4       91.66       86.50      3.38 o 
  -1   7   4       30.64       35.80      5.34 o 
   0   7   4      291.20      300.45     14.08 o 
   1   7   4      480.46      541.87     10.94 o 
   2   7   4      968.10      937.16     15.63 o 
   3   7   4      114.67       86.94      5.00 o 
   4   7   4      133.26      113.77      5.48 o 
   5   7   4      110.65      101.42      5.59 o 
   6   7   4        1.98       -2.65      3.86 o 
   7   7   4      434.86      441.18     15.01 o 
   8   7   4       43.67       51.11      8.29 o 
   9   7   4      306.41      276.56     13.41 o 
  10   7   4        3.92        8.16      8.13 o 
  11   7   4      124.25      153.76     14.57 o 
 -12   8   4       16.86       -0.30     12.34 o 
 -11   8   4      118.02      103.03     17.30 o 
 -10   8   4        0.34       -0.23      6.94 o 
  -9   8   4       38.30       34.16     14.35 o 
  -7   8   4      506.07      495.45     21.49 o 
  -6   8   4       86.97       72.84     32.44 o 
  -5   8   4     1153.01     1177.85     28.41 o 
  -4   8   4      250.16      250.90      6.56 o 
  -3   8   4       86.78       73.93      8.55 o 
  -2   8   4       63.66       53.04      4.64 o 
  -1   8   4      296.69      248.03     13.66 o 
   0   8   4      110.47      104.95      5.92 o 
   1   8   4     1280.26     1278.10     19.83 o 
   2   8   4       29.74       20.50      4.02 o 
   3   8   4       89.62       91.27      5.47 o 
   4   8   4      188.90      185.39      7.33 o 
   5   8   4       18.17       15.26      4.61 o 
   6   8   4      735.98      745.20     15.81 o 
   7   8   4       33.61       25.83      7.12 o 
   8   8   4      814.31      793.02     22.13 o 
   9   8   4       52.08       59.46     10.47 o 
  10   8   4        0.09       -6.13      8.21 o 
  11   8   4       14.49       22.24     10.37 o 
 -12   9   4       12.72       33.94     14.69 o 
 -11   9   4       19.23       14.02     12.88 o 
 -10   9   4        2.63        4.11      8.02 o 
  -9   9   4      542.08      548.97     17.31 o 
  -8   9   4       27.21       24.16      6.87 o 
  -2   9   4       39.24       14.73      3.41 o 
  -1   9   4      324.80      338.01      7.72 o 
   0   9   4     2375.84     2422.97     27.31 o 
   1   9   4        0.78       -0.93      3.75 o 
   2   9   4       60.46       45.74      5.15 o 
   3   9   4      832.38      802.23     15.70 o 
   4   9   4      229.54      221.50      8.38 o 
   5   9   4      138.67      144.14      7.20 o 
   6   9   4      287.49      284.98     12.67 o 
   7   9   4       26.75       15.68      7.55 o 
   8   9   4      323.10      328.96     15.92 o 
   9   9   4       36.79       22.68      9.20 o 
  10   9   4       31.94       34.50     10.10 o 
 -11  10   4       68.77       74.51     16.61 o 
 -10  10   4      102.25      114.89     17.21 o 
  -9  10   4       11.67        9.82      8.17 o 
  -8  10   4      126.05      126.27     10.64 o 
  -7  10   4      510.65      481.55     15.70 o 
  -6  10   4        3.67        6.12      6.17 o 
  -5  10   4      122.38      106.52      8.81 o 
  -4  10   4        6.57        3.15      4.96 o 
  -3  10   4      983.34      974.66     21.75 o 
  -2  10   4      994.61      943.87     21.17 o 
  -1  10   4      234.28      209.10      9.69 o 
   0  10   4     1042.92     1051.63     22.67 o 
   1  10   4      522.46      525.52     15.09 o 
   2  10   4      444.00      424.00     13.80 o 
   3  10   4       47.63       44.25      7.64 o 
   4  10   4      415.66      402.06     14.25 o 
   5  10   4        7.28        0.57      6.57 o 
   6  10   4        2.31        1.81      6.94 o 
   7  10   4      174.75      183.02     19.95 o 
   8  10   4       26.78       22.39      8.89 o 
   9  10   4        6.81        9.23      9.70 o 
  10  10   4        3.13       -1.55     10.42 o 
 -10  11   4        4.38       23.41     13.48 o 
  -9  11   4       12.48       10.40      8.57 o 
  -8  11   4       44.01       26.78      8.87 o 
  -7  11   4      129.35      113.21     16.97 o 
  -6  11   4      172.40      154.31      9.80 o 
  -5  11   4        0.30        8.41      6.14 o 
  -4  11   4      508.61      486.41     15.44 o 
  -3  11   4       15.56       10.36      6.11 o 
  -2  11   4       17.69        6.28      5.94 o 
  -1  11   4        7.95       10.83      5.74 o 
   0  11   4       25.14       13.72      6.06 o 
   1  11   4        0.19       -4.91      6.08 o 
   2  11   4      609.42      597.97     17.50 o 
   3  11   4       55.07       33.34      7.68 o 
   4  11   4     1026.76     1010.53     24.51 o 
   5  11   4        0.01        1.52      7.55 o 
   6  11   4      638.00      601.04     41.71 o 
   7  11   4        2.77        3.11      8.17 o 
   8  11   4       68.55       61.39     11.02 o 
   9  11   4        3.47       -0.89      9.97 o 
  -9  12   4      474.27      453.92     26.06 o 
  -8  12   4        1.80       13.25      9.37 o 
  -7  12   4       63.46       25.66     15.14 o 
  -6  12   4       84.26       83.93     10.19 o 
  -5  12   4        0.16       -8.45      7.55 o 
  -4  12   4      120.80      110.44     10.58 o 
  -3  12   4       24.39       18.95      7.61 o 
  -2  12   4       12.16        9.45      6.92 o 
  -1  12   4      352.20      339.13     13.44 o 
   0  12   4        1.83       -3.32      9.66 o 
   1  12   4       22.93       23.55      8.09 o 
   2  12   4        1.89       -6.95      6.34 o 
   3  12   4       55.57       33.29      9.78 o 
   4  12   4       33.96       22.37      7.92 o 
   5  12   4       95.02       80.71     10.59 o 
   6  12   4      108.61      124.84     12.79 o 
   7  12   4      348.45      380.62     16.87 o 
   8  12   4       41.88       31.79     11.12 o 
  -8  13   4       93.44       82.88     16.01 o 
  -7  13   4      272.07      263.48     13.93 o 
  -6  13   4      152.31      147.39     11.86 o 
  -5  13   4        0.40        2.58      8.02 o 
  -4  13   4        4.20        7.66      8.27 o 
  -3  13   4        1.66        1.74      7.73 o 
  -2  13   4      113.72      115.98     16.25 o 
  -1  13   4      354.04      365.44     14.75 o 
   0  13   4      166.49      160.25     10.34 o 
   1  13   4      225.66      210.89     12.00 o 
   2  13   4      482.02      508.91     17.66 o 
   3  13   4      294.62      265.97     13.26 o 
   4  13   4        1.28        8.73      8.75 o 
   5  13   4      150.93      145.24     12.18 o 
   6  13   4      129.84      131.93     13.77 o 
   7  13   4       31.44       26.55     11.16 o 
  -6  14   4      127.08      170.97     14.97 o 
  -5  14   4       17.33       23.53     15.74 o 
  -4  14   4       57.32       58.93      9.96 o 
  -3  14   4      144.43      164.27     12.00 o 
  -2  14   4      313.75      321.19     14.74 o 
  -1  14   4        2.49        1.71      8.42 o 
   0  14   4        1.45       -4.86      7.78 o 
   1  14   4       29.89       33.73      9.47 o 
   2  14   4        1.97        4.29      8.56 o 
   3  14   4        4.18       14.52      9.21 o 
   4  14   4      211.98      213.70     13.98 o 
   5  14   4       23.39       18.43     10.39 o 
  -4  15   4       73.34       70.50     13.87 o 
  -3  15   4       52.87       86.58     16.79 o 
  -2  15   4      358.16      445.26     26.42 o 
  -1  15   4      272.47      300.56     15.28 o 
   0  15   4        4.11        1.26      9.19 o 
   1  15   4       39.47       31.75     10.00 o 
   2  15   4       22.25       16.57     11.53 o 
 -13   0   5      627.36      714.65     28.83 o 
 -11   0   5       11.21        9.15      6.16 o 
  -9   0   5      147.69      135.53      7.88 o 
  -7   0   5     3925.26     3869.32     54.48 o 
  -5   0   5     1023.23     1181.01     19.53 o 
  -3   0   5        1.50        2.53      1.63 o 
  -1   0   5     9257.45     9252.85    154.62 o 
   1   0   5     8024.13     8935.72    156.18 o 
   3   0   5       17.14        6.08      4.27 o 
   5   0   5       94.35      104.00      9.03 o 
   7   0   5      798.09      775.43     26.54 o 
  11   0   5        2.91        3.31     10.17 o 
  13   0   5      101.58      130.84     19.56 o 
 -14   1   5        5.06       14.75     12.88 o 
 -13   1   5        0.02       -0.27      8.15 o 
 -12   1   5      110.51      125.32      7.15 o 
 -11   1   5      181.89      176.14      8.23 o 
 -10   1   5      122.63      112.09      5.88 o 
  -9   1   5      253.92      260.10      9.57 o 
  -8   1   5       14.11       11.55      3.09 o 
  -7   1   5      581.28      602.45      8.55 o 
  -6   1   5       11.15       13.66      2.45 o 
  -5   1   5        0.04        0.60      1.78 o 
  -4   1   5      416.20      424.93      7.71 o 
  -3   1   5      872.41      913.77     11.31 o 
  -2   1   5      442.52      472.85      7.56 o 
  -1   1   5      721.54      730.09     10.21 o 
   0   1   5      290.74      288.97      4.55 o 
   1   1   5      305.58      337.82      6.10 o 
   2   1   5      721.31      637.74     11.98 o 
   3   1   5     4898.83     4869.69     90.70 o 
   4   1   5      886.88     1017.60     18.83 o 
   5   1   5       11.63        0.93      3.56 o 
   6   1   5     1265.98     1234.57     56.69 o 
   7   1   5        8.41        3.10      4.61 o 
   8   1   5      297.72      292.90     11.87 o 
   9   1   5      634.81      583.39     17.44 o 
  10   1   5        5.33       10.01      7.00 o 
  11   1   5        0.83       -0.06      8.07 o 
  12   1   5      157.54      155.34     17.15 o 
  13   1   5       23.52       26.39     10.54 o 
 -14   2   5      203.96      226.24     19.02 o 
 -13   2   5       20.99       13.26      6.81 o 
 -12   2   5       19.34        8.62      7.61 o 
 -11   2   5       11.09        8.70      5.89 o 
 -10   2   5      461.75      472.60     10.27 o 
  -9   2   5     1319.32     1256.17     17.43 o 
  -8   2   5       75.48       74.41      4.57 o 
  -7   2   5      351.38      328.44      6.01 o 
  -6   2   5      127.09      145.04      3.89 o 
  -5   2   5      931.03     1043.57     11.29 o 
  -4   2   5     1686.06     1821.71     18.94 o 
  -3   2   5      221.48      220.77      4.27 o 
  -2   2   5     1299.23     1357.28     17.08 o 
  -1   2   5     1760.41     1691.04     17.12 o 
   0   2   5      261.84      276.24      4.62 o 
   1   2   5       22.53       24.01      2.81 o 
   2   2   5      957.15      963.98     19.02 o 
   4   2   5     4024.09     4250.67     58.54 o 
   5   2   5      142.38      138.01      6.92 o 
   6   2   5      702.07      700.36     24.92 o 
   7   2   5      181.93      182.87      6.70 o 
   8   2   5      458.88      446.97     29.28 o 
   9   2   5      198.51      195.43     10.40 o 
  10   2   5      545.44      519.52     17.37 o 
  11   2   5       15.17       12.02      7.62 o 
  12   2   5       27.34       16.41      9.42 o 
 -14   3   5        6.03        6.14     13.30 o 
 -13   3   5      104.89      131.47     14.63 o 
 -11   3   5      254.06      201.72      7.31 o 
 -10   3   5       27.44       20.87      5.86 o 
  -9   3   5      684.23      680.64     11.91 o 
  -8   3   5       31.59       36.46      5.47 o 
  -7   3   5      196.10      187.49      4.72 o 
  -6   3   5       21.79       14.78      2.27 o 
  -5   3   5      852.63      877.99     10.24 o 
  -4   3   5      603.87      630.14     14.00 o 
  -3   3   5       56.43       70.25      2.43 o 
  -2   3   5     1356.74     1415.54     13.60 o 
  -1   3   5      632.61      631.19      7.38 o 
   0   3   5       97.89       82.68      2.81 o 
   1   3   5      314.04      287.29      5.86 o 
   2   3   5        3.81        1.51      2.03 o 
   4   3   5       42.20       36.26      8.31 o 
   5   3   5      288.47      305.78      7.86 o 
   6   3   5      201.75      211.53      6.91 o 
   7   3   5      216.35      230.00      7.65 o 
   8   3   5      343.59      313.93     12.32 o 
   9   3   5       15.75       13.76      7.03 o 
  10   3   5       10.33        8.44      7.40 o 
  11   3   5       10.26       13.09      8.38 o 
  12   3   5       49.43       40.28     10.45 o 
 -14   4   5        0.01      -15.95     12.88 o 
 -13   4   5        0.01       -7.62      8.46 o 
 -12   4   5      143.21      180.88     11.04 o 
 -11   4   5      139.86      103.04      7.42 o 
 -10   4   5        0.02       -0.22      3.97 o 
  -9   4   5      632.71      649.69     11.80 o 
  -8   4   5        0.71       -1.27      3.11 o 
  -7   4   5      637.57      617.78      9.04 o 
  -6   4   5      565.48      585.24     10.91 o 
  -5   4   5      303.51      303.02      5.57 o 
  -4   4   5     1740.84     1957.54     28.22 o 
  -3   4   5        2.99        4.88      1.71 o 
  -2   4   5      622.22      616.22      7.62 o 
  -1   4   5       61.66       60.85      2.40 o 
   0   4   5      989.52      997.70     10.74 o 
   1   4   5       38.49       44.30      3.95 o 
   2   4   5     1346.32     1351.21     15.51 o 
   3   4   5     3588.76     3714.47     83.06 o 
   4   4   5        4.29        1.77      2.74 o 
   5   4   5       66.64       72.82      5.06 o 
   6   4   5      204.46      204.64      7.03 o 
   7   4   5       71.53       72.26      5.50 o 
   8   4   5       15.66       10.26      6.12 o 
   9   4   5        9.60        1.01      6.80 o 
  10   4   5      175.16      154.09     10.51 o 
  11   4   5        4.64        2.69      7.94 o 
  12   4   5      237.09      235.84     13.82 o 
 -13   5   5       19.15       37.25     13.30 o 
 -12   5   5       28.83       22.15      8.28 o 
 -11   5   5        8.43        9.48      5.57 o 
 -10   5   5        8.89        2.26      5.06 o 
  -9   5   5       57.16       67.05      8.35 o 
  -8   5   5      227.94      213.79      7.52 o 
  -7   5   5       17.99        9.15      3.08 o 
  -6   5   5      125.18      124.16      4.58 o 
  -5   5   5      446.97      443.44      9.07 o 
  -4   5   5      450.02      478.58      8.02 o 
  -2   5   5      612.63      655.81     10.87 o 
  -1   5   5       27.06       18.33      2.10 o 
   0   5   5       40.89       41.19      3.39 o 
   1   5   5     1149.40     1159.99     15.99 o 
   2   5   5        9.05       12.01      3.27 o 
   3   5   5      779.03      883.36     11.83 o 
   4   5   5      162.95      160.47      6.07 o 
   5   5   5        0.21        1.09      3.28 o 
   6   5   5      230.15      206.81     10.21 o 
   7   5   5      165.13      151.53      6.81 o 
   8   5   5       64.60       56.93      8.20 o 
   9   5   5       19.34       11.03      6.66 o 
  10   5   5      111.14       91.98     11.29 o 
  11   5   5       78.89       88.86     11.65 o 
  12   5   5       24.44       17.06     18.24 o 
 -13   6   5        3.05        0.30     12.94 o 
 -12   6   5       38.09       57.30     13.72 o 
 -11   6   5       38.61       40.32     11.62 o 
 -10   6   5       72.40       72.43      8.59 o 
  -9   6   5      881.02      888.03     16.64 o 
  -8   6   5       99.43       96.21      5.33 o 
  -7   6   5     1024.80     1020.65     13.04 o 
  -6   6   5       87.70       70.49      6.18 o 
  -5   6   5      629.94      606.27      8.87 o 
  -4   6   5      165.71      150.35      4.27 o 
  -3   6   5        7.05        6.82      2.18 o 
  -2   6   5      244.32      228.30      6.57 o 
  -1   6   5     1437.33     1538.78     17.46 o 
   0   6   5      191.69      191.48      4.31 o 
   1   6   5     2627.30     2838.31     30.39 o 
   3   6   5      259.30      274.05      5.88 o 
   4   6   5      107.36      100.93      6.26 o 
   5   6   5       59.43       65.10     10.80 o 
   6   6   5       38.46       35.26      5.30 o 
   7   6   5     1209.72     1284.61     27.19 o 
   8   6   5       30.02       22.30      7.34 o 
   9   6   5       49.08       40.83      8.66 o 
  10   6   5      582.14      589.40     19.81 o 
  11   6   5       29.76       32.41     10.04 o 
 -13   7   5       14.53       10.29     13.18 o 
 -12   7   5      338.11      349.98     21.79 o 
 -11   7   5       45.22       70.06     14.14 o 
 -10   7   5        4.47       15.11      9.63 o 
  -9   7   5       96.70      111.12      8.34 o 
  -8   7   5       34.13       31.53      5.65 o 
  -7   7   5      213.55      213.97      6.53 o 
  -6   7   5       53.15       45.04      5.97 o 
  -5   7   5       11.01        3.99      2.67 o 
  -4   7   5      663.82      615.48      9.04 o 
  -3   7   5      270.63      277.93      5.63 o 
  -2   7   5        0.99       -0.12      2.23 o 
  -1   7   5       85.63       79.08      3.33 o 
   0   7   5      179.23      211.35      5.22 o 
   1   7   5      397.06      389.91      9.26 o 
   2   7   5     2064.33     2069.51     46.40 o 
   3   7   5      155.21      153.92      6.33 o 
   4   7   5       72.62       70.10      5.84 o 
   5   7   5       40.18       33.22      6.67 o 
   6   7   5      570.04      560.15     13.06 o 
   7   7   5      100.64      110.13     10.29 o 
   8   7   5        0.21        2.81      6.78 o 
   9   7   5      515.85      504.74     17.72 o 
  10   7   5      394.59      411.22     17.72 o 
  11   7   5       16.72       28.95     10.18 o 
 -12   8   5       22.04       34.07     14.44 o 
 -11   8   5        1.50        7.22     11.44 o 
 -10   8   5      371.38      405.35     21.79 o 
  -9   8   5      131.88      147.27     13.72 o 
  -8   8   5      607.50      563.70     16.24 o 
  -7   8   5     1074.55     1047.89     22.45 o 
  -6   8   5      505.96      516.87     14.35 o 
  -5   8   5      636.85      627.57      9.67 o 
  -4   8   5      426.51      411.46      7.51 o 
  -3   8   5       78.45       85.43      3.98 o 
  -2   8   5       41.01       30.91      4.66 o 
  -1   8   5        0.52       -2.66      2.78 o 
   0   8   5      117.21      108.50      4.74 o 
   1   8   5       10.36        4.00      3.45 o 
   2   8   5      201.66      201.78      7.33 o 
   3   8   5       88.48       80.39      6.37 o 
   4   8   5      621.92      603.35     18.43 o 
   5   8   5      702.25      661.65     20.82 o 
   6   8   5      265.46      247.88      9.54 o 
   7   8   5      190.41      172.35     10.62 o 
   8   8   5       73.42       62.82     15.89 o 
   9   8   5      146.18      161.49     14.29 o 
  10   8   5       25.19       27.16     10.55 o 
 -11   9   5        8.13       15.17     12.94 o 
 -10   9   5      268.44      234.18     18.18 o 
  -9   9   5       50.61       32.68     11.31 o 
  -8   9   5        5.27        5.49      6.83 o 
  -7   9   5      177.17      169.22      9.51 o 
  -6   9   5       15.73       16.71      6.11 o 
  -5   9   5      592.62      567.26     15.50 o 
  -4   9   5       10.48        4.66      4.05 o 
  -3   9   5     1381.75     1354.01     23.53 o 
  -2   9   5      103.36       98.94      4.86 o 
  -1   9   5      914.20      880.74     13.56 o 
   1   9   5      174.79      180.06      7.31 o 
   2   9   5        5.75       -2.13      4.15 o 
   3   9   5      171.65      162.59      7.43 o 
   4   9   5      318.17      314.43      9.99 o 
   5   9   5      230.38      219.84      8.81 o 
   6   9   5       73.08       72.95      7.42 o 
   7   9   5       30.54       26.98      7.85 o 
   8   9   5        2.05        7.84      8.16 o 
   9   9   5       29.37       31.50      9.19 o 
  10   9   5        0.64       -6.19      9.07 o 
 -11  10   5       90.31      103.10     19.02 o 
 -10  10   5       47.69       48.03     14.50 o 
  -9  10   5       26.17       34.55     12.46 o 
  -8  10   5        0.45        5.00      9.63 o 
  -7  10   5       81.50       54.09     10.38 o 
  -6  10   5       32.03        6.64      6.38 o 
  -5  10   5       38.82       20.89      6.83 o 
  -4  10   5     1525.94     1441.73     27.99 o 
  -3  10   5      426.64      425.64     12.12 o 
  -2  10   5     1015.18     1022.40     34.85 o 
   0  10   5        2.05        3.20      3.73 o 
   1  10   5       22.57       13.99      4.10 o 
   2  10   5      819.10      785.34     16.11 o 
   3  10   5      624.97      601.16     14.21 o 
   4  10   5      121.47      103.44     11.21 o 
   5  10   5        0.37        4.46      5.23 o 
   6  10   5      114.36      103.95     10.91 o 
   7  10   5      171.79      190.75     12.11 o 
   8  10   5        2.41       -0.57      8.70 o 
   9  10   5       95.88      114.27     18.24 o 
 -10  11   5      112.65      113.15     18.90 o 
  -9  11   5      154.13      165.99     16.79 o 
  -8  11   5        9.67       11.86     11.62 o 
  -7  11   5        1.23        5.24     10.23 o 
  -6  11   5       90.88      100.13     24.28 o 
  -5  11   5      295.22      257.49     11.62 o 
  -4  11   5      158.64      132.72     16.31 o 
  -3  11   5       60.95       16.35     24.22 o 
  -1  11   5       45.21       38.02     14.44 o 
   0  11   5      321.99      316.78     12.19 o 
   1  11   5       36.63       26.05      6.39 o 
   2  11   5       43.11       25.12      5.80 o 
   3  11   5     1678.52     1722.28     48.99 o 
   4  11   5        4.31       -1.35      7.70 o 
   5  11   5      720.10      734.41     21.14 o 
   6  11   5      462.79      464.64     17.35 o 
   7  11   5      360.78      391.12     16.68 o 
   8  11   5      404.55      473.16     18.82 o 
  -9  12   5        0.03      -10.41     12.64 o 
  -8  12   5        7.07       19.92     12.76 o 
  -7  12   5        0.05       -1.63     11.01 o 
  -6  12   5       36.04       16.31     11.74 o 
  -5  12   5       63.19       46.87     39.12 o 
  -3  12   5      102.93       90.48     36.26 o 
  -2  12   5       28.08       11.04      6.94 o 
  -1  12   5        9.96       19.52     10.56 o 
   0  12   5      362.11      356.70     14.04 o 
   1  12   5       35.31       25.10      7.51 o 
   2  12   5      160.08      174.54     10.47 o 
   3  12   5        6.68        7.27      7.23 o 
   4  12   5      969.29     1047.90     28.11 o 
   5  12   5      366.63      382.31     16.23 o 
   6  12   5      120.50      137.98     13.77 o 
   7  12   5        6.42        1.65      9.57 o 
  -7  13   5       35.93       52.90     15.05 o 
  -6  13   5      338.47      343.72     21.43 o 
  -5  13   5       35.72       42.43     12.16 o 
  -4  13   5        5.38        8.87      7.87 o 
  -3  13   5       76.65       53.04      9.62 o 
  -2  13   5      131.16      127.20     10.43 o 
  -1  13   5       54.23       50.04      9.15 o 
   0  13   5       95.24       60.83      9.77 o 
   1  13   5      181.07      193.20     11.55 o 
   2  13   5       16.56       13.78      8.36 o 
   3  13   5        1.28        1.69      7.72 o 
   4  13   5      384.31      388.42     16.47 o 
   5  13   5       92.82       84.81     13.45 o 
   6  13   5       24.29       10.45     10.05 o 
  -6  14   5      106.06      166.71     19.74 o 
  -5  14   5      295.47      335.29     22.51 o 
  -4  14   5       37.13       34.49     13.96 o 
  -3  14   5       95.54      145.82     29.73 o 
  -2  14   5        4.84        3.90      8.86 o 
  -1  14   5      165.14      157.43     11.74 o 
   0  14   5       83.39       75.89     17.21 o 
   1  14   5        0.10       -0.37      8.06 o 
   2  14   5       79.74       69.21     13.12 o 
   3  14   5      368.63      373.08     16.27 o 
   4  14   5      150.53      167.26     14.56 o 
  -3  15   5       49.22       64.40     16.97 o 
  -2  15   5       57.60       87.33     16.19 o 
  -1  15   5      184.30      189.11     13.22 o 
   0  15   5       62.93       56.37     12.31 o 
   1  15   5      324.34      397.39     23.02 o 
 -12   0   6       54.27       76.56     10.17 o 
 -10   0   6        7.58        5.74      5.69 o 
  -8   0   6       67.52       70.22     16.16 o 
  -6   0   6     1723.09     1764.88     27.72 o 
  -4   0   6      568.63      484.36     16.94 o 
  -2   0   6        0.00        1.81      3.61 o 
   0   0   6       83.41       61.14      3.39 o 
   2   0   6     1604.18     1692.90     35.63 o 
   4   0   6     1264.38     1321.44     31.96 o 
   8   0   6      371.50      355.82     18.30 o 
  10   0   6     1506.56     1489.24     45.08 o 
  12   0   6        0.45       -4.45     12.52 o 
 -13   1   6        6.16       10.76      8.61 o 
 -12   1   6       11.74        7.70      6.15 o 
 -11   1   6      131.91      121.38      6.70 o 
 -10   1   6      802.06      769.18     18.06 o 
  -9   1   6      867.13      852.51     13.49 o 
  -8   1   6      733.64      697.28     11.33 o 
  -7   1   6       83.70       83.37      3.45 o 
  -6   1   6     1373.05     1422.76     16.70 o 
  -5   1   6     1141.68     1165.60     16.50 o 
  -4   1   6       73.68       73.14      2.62 o 
  -3   1   6     2825.72     2884.89     45.69 o 
  -2   1   6     2117.24     2321.22     26.79 o 
  -1   1   6        0.30        1.52      1.68 o 
   0   1   6       61.01       52.46      2.35 o 
   1   1   6     2391.67     2480.92     28.67 o 
   2   1   6    10934.20    12079.01    149.51 o 
   3   1   6     9125.03     9337.28    117.97 o 
   4   1   6     1004.73     1047.14     36.17 o 
   5   1   6      167.10      152.12      7.31 o 
   6   1   6      251.35      249.73     24.16 o 
   7   1   6      356.48      363.17     12.62 o 
   8   1   6       31.76       27.11      6.95 o 
   9   1   6       12.97       15.73      6.70 o 
  10   1   6      403.08      380.55     15.66 o 
  11   1   6      118.95      126.69     17.21 o 
  12   1   6       12.88       14.26      8.92 o 
 -14   2   6       34.95       28.65     14.93 o 
 -13   2   6      292.23      271.20     13.41 o 
 -12   2   6        4.64       -1.39      5.63 o 
 -11   2   6        0.55        2.72      7.46 o 
 -10   2   6        5.27        1.25      3.82 o 
  -9   2   6       40.04       25.51      7.25 o 
  -8   2   6      337.18      325.58      7.47 o 
  -7   2   6       26.25       27.56      3.03 o 
  -6   2   6      312.08      356.98      6.03 o 
  -5   2   6     2677.28     2915.92     29.00 o 
  -4   2   6      426.80      443.95      6.95 o 
  -3   2   6      305.37      299.78      6.43 o 
  -2   2   6       78.34       98.91      3.75 o 
  -1   2   6     4007.02     4223.90     39.19 o 
   0   2   6        4.51        1.87      1.63 o 
   1   2   6      289.12      296.22      6.15 o 
   2   2   6       38.30       27.25      4.47 o 
   3   2   6      146.80      108.27      5.53 o 
   4   2   6      339.65      293.01      9.34 o 
   5   2   6     1004.55     1002.63     24.59 o 
   6   2   6      141.04      135.12      7.60 o 
   7   2   6      204.87      179.22      9.09 o 
   8   2   6       61.04       32.83      6.82 o 
   9   2   6      258.24      250.76     12.08 o 
  10   2   6        8.62        1.99      7.24 o 
  11   2   6       24.77       23.23      8.91 o 
  12   2   6        1.37        1.12      9.37 o 
 -14   3   6       10.77        5.66     14.50 o 
 -13   3   6      262.41      267.35     13.78 o 
 -12   3   6       15.05       11.41      6.29 o 
 -11   3   6      220.43      169.58      8.67 o 
 -10   3   6       85.23       83.29     15.43 o 
  -9   3   6     3156.40     3309.54     37.89 o 
  -8   3   6      169.70      178.00      5.79 o 
  -7   3   6       45.94       45.46      3.75 o 
  -6   3   6      259.54      266.03      5.38 o 
  -5   3   6      293.10      301.93      5.39 o 
  -4   3   6      226.63      205.46      4.16 o 
  -3   3   6     1139.51     1200.08     12.34 o 
  -2   3   6      339.19      339.34      5.38 o 
  -1   3   6     1109.48     1173.72     13.15 o 
   0   3   6       14.11        7.21      1.86 o 
   1   3   6       56.18       60.82      3.23 o 
   2   3   6      848.09      849.27     12.78 o 
   3   3   6      370.38      322.81      9.34 o 
   4   3   6       95.72       84.54      5.76 o 
   5   3   6      105.24      104.33      5.22 o 
   6   3   6      321.34      292.09      8.36 o 
   7   3   6      606.14      575.00     12.52 o 
   8   3   6      183.25      197.49     10.59 o 
   9   3   6       90.81       92.55     10.30 o 
  10   3   6       17.31        9.94      7.73 o 
  11   3   6      111.67      110.63     12.12 o 
  12   3   6      142.60      170.79     13.91 o 
 -13   4   6       14.98        5.93      8.93 o 
 -12   4   6        0.03        2.71      7.27 o 
 -11   4   6        6.45       -2.08      5.20 o 
 -10   4   6        9.56        2.10      5.02 o 
  -9   4   6       38.37       13.10      6.52 o 
  -8   4   6        0.22        2.31      3.17 o 
  -7   4   6      889.32      905.52     11.64 o 
  -6   4   6      362.54      352.66      6.44 o 
  -5   4   6      184.61      184.11      4.94 o 
  -4   4   6      169.90      138.93      3.76 o 
  -3   4   6      354.59      375.75      7.32 o 
  -2   4   6     1402.92     1526.03     16.82 o 
  -1   4   6      334.19      331.73      5.36 o 
   0   4   6     1150.61     1095.78     12.25 o 
   1   4   6     1789.15     1925.00     23.91 o 
   2   4   6        0.08       -2.51      2.06 o 
   3   4   6      207.26      203.32      5.28 o 
   4   4   6       49.17       39.03      4.20 o 
   5   4   6       51.16       51.42      7.03 o 
   6   4   6      152.76      157.37      6.64 o 
   7   4   6       18.33       11.17      4.76 o 
   8   4   6      152.85      130.65      8.94 o 
   9   4   6        5.68        0.11      6.94 o 
  10   4   6      206.07      215.91     12.56 o 
  11   4   6        8.33       -2.19      9.01 o 
  12   4   6        5.03       -5.47      9.93 o 
 -13   5   6        9.73        6.88      9.23 o 
 -12   5   6        0.04       -2.98      8.09 o 
 -11   5   6       11.98       -0.68      5.83 o 
 -10   5   6       24.61       15.72      5.65 o 
  -9   5   6       58.32       61.71      9.52 o 
  -8   5   6        4.11        6.47      3.59 o 
  -7   5   6      516.11      475.61      8.20 o 
  -6   5   6      525.07      491.84      7.95 o 
  -5   5   6      165.61      167.65      6.26 o 
  -4   5   6     1081.60     1041.39     12.01 o 
  -3   5   6      147.70      139.44      3.82 o 
  -2   5   6     1145.80     1162.87     12.66 o 
  -1   5   6      713.64      718.08      8.97 o 
   0   5   6      327.24      306.22      5.48 o 
   1   5   6     1165.71     1148.16     15.97 o 
   2   5   6      110.44      125.67      4.19 o 
   3   5   6      325.16      301.96     15.65 o 
   4   5   6      826.02      809.31     14.49 o 
   5   5   6      384.10      371.99     12.66 o 
   6   5   6        5.38        8.81      4.19 o 
   7   5   6      113.32      120.35      8.11 o 
   8   5   6       36.95       24.71     12.79 o 
   9   5   6        0.30        5.80      7.31 o 
  10   5   6       54.34       54.39     10.43 o 
  11   5   6       21.99       15.48      9.12 o 
 -13   6   6       90.82      137.89     19.02 o 
 -12   6   6       63.72       90.52     15.29 o 
 -11   6   6       53.93       53.82     36.08 o 
 -10   6   6       27.96       21.28     17.04 o 
  -9   6   6      214.76      180.80      9.81 o 
  -8   6   6      500.02      521.23     15.27 o 
  -7   6   6      544.97      530.20      9.89 o 
  -6   6   6      728.27      706.48     23.67 o 
  -5   6   6       54.54       48.10      7.04 o 
  -4   6   6        5.31        3.31      2.31 o 
  -3   6   6        0.50       -2.52      2.10 o 
  -2   6   6     1062.84     1076.90     15.89 o 
  -1   6   6       58.64       67.09      3.23 o 
   0   6   6       85.23       98.39      3.43 o 
   1   6   6      402.09      400.57      7.28 o 
   2   6   6       50.81       46.59      5.07 o 
   3   6   6      158.97      147.94     10.89 o 
   4   6   6        0.23        3.53      3.45 o 
   5   6   6       85.64       76.68     13.45 o 
   6   6   6      973.89      970.35     17.73 o 
   7   6   6       57.59       38.63     12.91 o 
   8   6   6       59.38       55.56      8.57 o 
   9   6   6       29.52       24.03     10.32 o 
  10   6   6      691.25      724.74     22.44 o 
  11   6   6      934.29      944.40     26.91 o 
 -12   7   6       89.33      126.03     17.51 o 
 -11   7   6      133.57      140.83     14.99 o 
 -10   7   6      227.76      236.41     16.55 o 
  -9   7   6      753.81      754.15     20.03 o 
  -8   7   6      146.51      142.06      7.17 o 
  -7   7   6     1673.19     1669.59     21.45 o 
  -6   7   6       94.63       80.61      6.11 o 
  -5   7   6      103.39      102.04      4.21 o 
  -4   7   6       13.28       11.16      3.21 o 
  -3   7   6      313.34      311.58      6.20 o 
  -2   7   6      231.13      192.30      6.13 o 
   0   7   6     2026.17     2096.24     25.11 o 
   1   7   6     1648.51     1657.09     23.42 o 
   2   7   6       75.01       74.45      5.19 o 
   4   7   6       47.32       43.88      5.34 o 
   5   7   6       69.36       57.62      6.00 o 
   6   7   6        7.66        2.81      4.78 o 
   7   7   6      457.26      469.00     16.06 o 
   8   7   6      256.49      269.83     13.14 o 
   9   7   6       32.43       16.51      8.70 o 
  10   7   6       18.91       10.46      9.01 o 
  11   7   6       15.52       22.56     10.29 o 
 -12   8   6       32.97       28.95     13.90 o 
 -11   8   6       20.42       24.80     13.24 o 
 -10   8   6      203.05      199.03     16.07 o 
  -9   8   6        8.92       -6.44      9.03 o 
  -8   8   6       69.93       69.21     11.62 o 
  -7   8   6        0.05        0.84      4.43 o 
  -6   8   6      470.43      479.80      9.88 o 
  -5   8   6        7.80        1.24      3.61 o 
  -4   8   6     1107.21     1104.85     13.71 o 
  -3   8   6        9.47        6.17      2.86 o 
  -2   8   6      438.93      410.76     10.73 o 
  -1   8   6       55.14       42.59      6.31 o 
   0   8   6       78.27       71.91      7.95 o 
   1   8   6      377.09      378.79      9.87 o 
   2   8   6        4.21        0.72      3.64 o 
   3   8   6      308.61      290.11      8.97 o 
   4   8   6      393.45      371.26     10.45 o 
   5   8   6        5.89       -1.24      4.33 o 
   6   8   6      196.91      191.25      8.49 o 
   7   8   6        5.90       -0.06      6.68 o 
   8   8   6      323.51      335.11     14.87 o 
   9   8   6       17.17       13.17      9.28 o 
  10   8   6       83.95       68.51     11.48 o 
 -11   9   6      194.84      214.62     18.78 o 
 -10   9   6      114.53      152.87     15.53 o 
  -9   9   6      103.65       94.37     14.87 o 
  -8   9   6      612.32      640.20     26.48 o 
  -7   9   6      249.52      228.04     15.65 o 
  -6   9   6       85.71       73.70      8.55 o 
  -5   9   6     1277.77     1297.34     25.00 o 
  -4   9   6       85.35       68.98     13.65 o 
  -3   9   6      511.29      552.57     10.49 o 
  -2   9   6      167.61      152.06      5.83 o 
  -1   9   6      102.72       93.20      4.98 o 
   0   9   6        1.24       -3.01      3.36 o 
   1   9   6       13.75        9.88      4.01 o 
   2   9   6       13.99       10.93      4.48 o 
   3   9   6      229.34      212.62      8.18 o 
   4   9   6       51.69       49.82     10.95 o 
   5   9   6      107.46      109.93      8.18 o 
   6   9   6      182.06      171.04      8.43 o 
   7   9   6       35.18       21.77      8.02 o 
   8   9   6        7.09        2.80      8.18 o 
   9   9   6      194.76      185.40     13.21 o 
 -10  10   6       13.09       26.12     12.88 o 
  -9  10   6       22.45       21.00     12.10 o 
  -8  10   6       78.99       95.03     14.56 o 
  -7  10   6        0.04       -4.45      9.09 o 
  -6  10   6        1.09        2.29      9.03 o 
  -5  10   6        9.21       16.07      8.79 o 
  -4  10   6       13.06       11.20      5.18 o 
  -3  10   6        9.27        7.20      4.81 o 
  -2  10   6        0.04       -1.15      4.55 o 
  -1  10   6      455.10      442.40      9.83 o 
   0  10   6      151.90      123.38      5.72 o 
   1  10   6       40.19       26.57      7.66 o 
   2  10   6       15.66       13.09      4.96 o 
   3  10   6       11.53        5.02      5.06 o 
   4  10   6      556.04      532.71     17.77 o 
   5  10   6      103.77      110.37     13.04 o 
   6  10   6      280.83      274.73     10.62 o 
   7  10   6       14.50       14.07      8.47 o 
   8  10   6      341.55      377.49     16.99 o 
   9  10   6       35.73       30.51     10.83 o 
 -10  11   6      356.55      474.81     26.48 o 
  -9  11   6        2.89        7.04     11.74 o 
  -8  11   6       49.52       69.03     14.63 o 
  -7  11   6       39.10       35.63     11.62 o 
  -6  11   6      335.48      316.88     19.32 o 
  -5  11   6       39.63       33.82     10.59 o 
  -4  11   6      110.08       96.66     14.02 o 
  -3  11   6      934.86      915.49     18.16 o 
  -2  11   6      582.14      629.96     14.62 o 
  -1  11   6      234.35      216.41      8.85 o 
   0  11   6       88.95       78.24     10.59 o 
   1  11   6       26.85       28.13      5.84 o 
   2  11   6      149.42      153.16      7.94 o 
   3  11   6      309.11      308.86     10.74 o 
   4  11   6       22.17       11.58      8.41 o 
   5  11   6       89.88      115.15     24.86 o 
   6  11   6      366.91      314.05     15.38 o 
   7  11   6      106.12      128.85     21.61 o 
   8  11   6        8.57       -0.95     10.00 o 
  -8  12   6       28.28       40.51     13.78 o 
  -7  12   6      141.04      138.13     15.23 o 
  -6  12   6       53.30       67.53     14.32 o 
  -5  12   6      230.18      231.72     17.27 o 
  -4  12   6      176.47      207.40     16.67 o 
  -3  12   6      561.18      520.43     24.56 o 
  -2  12   6       38.06       32.35     12.97 o 
  -1  12   6       63.71       44.29     29.28 o 
   0  12   6       22.15       15.04     15.62 o 
   1  12   6      310.53      294.91     12.74 o 
   2  12   6      173.43      191.49     11.12 o 
   3  12   6      135.26      131.22     10.79 o 
   4  12   6      107.20       87.60     11.23 o 
   5  12   6      496.06      540.32     19.06 o 
   6  12   6      237.24      255.75     14.51 o 
   7  12   6      217.04      229.69     14.64 o 
  -7  13   6        0.52       11.38     12.28 o 
  -6  13   6        0.59       -1.99     12.58 o 
  -5  13   6       44.47       45.20     13.12 o 
  -4  13   6      233.06      257.78     18.96 o 
  -3  13   6       23.42       11.98     10.83 o 
  -2  13   6       13.99       26.00     12.22 o 
  -1  13   6      488.79      499.12     24.62 o 
   0  13   6       36.11       16.81      8.43 o 
   1  13   6      174.28      170.75     11.34 o 
   2  13   6       83.67       66.11      9.76 o 
   3  13   6       11.74        2.99     12.58 o 
   4  13   6        0.03       -5.05      7.98 o 
   5  13   6       42.66       28.26     10.15 o 
  -5  14   6      205.54      258.56     20.34 o 
  -4  14   6       23.30       40.81     14.14 o 
  -3  14   6       23.46       25.22     13.42 o 
  -2  14   6      197.76      212.94     18.60 o 
  -1  14   6       49.13       56.21     14.75 o 
   0  14   6      125.67      113.93     17.81 o 
   1  14   6       15.54       17.00      9.60 o 
   2  14   6       14.74        9.51      9.28 o 
   3  14   6       10.51        2.36      9.22 o 
 -13   0   7      128.52      172.37     17.33 o 
 -11   0   7       24.21       20.88     11.13 o 
  -9   0   7      130.09      127.20      7.62 o 
  -7   0   7        6.04        5.00      3.60 o 
  -5   0   7       40.37       43.61      7.19 o 
  -3   0   7     1173.06     1403.11     34.00 o 
  -1   0   7      552.05      537.60      9.92 o 
   1   0   7      256.34      279.55      7.78 o 
   3   0   7     2400.56     2758.25     56.09 o 
   5   0   7     7117.55     7270.44    135.96 o 
   7   0   7      346.66      320.49     16.85 o 
   9   0   7      773.36      700.74     27.93 o 
  11   0   7      604.23      596.50     28.95 o 
 -14   1   7       17.89       19.66     10.72 o 
 -13   1   7        0.84       -2.16      8.69 o 
 -12   1   7        0.21       -6.57      7.56 o 
 -11   1   7        0.01       -2.28      6.84 o 
 -10   1   7        9.95        6.18      5.00 o 
  -9   1   7      201.30      190.62      7.67 o 
  -8   1   7      386.45      389.61      9.84 o 
  -7   1   7     1280.90     1266.73     19.11 o 
  -6   1   7      147.46      139.25      4.25 o 
  -5   1   7      420.04      441.02      7.57 o 
  -4   1   7      339.75      350.14      7.10 o 
  -3   1   7     1975.70     2022.00     24.40 o 
  -2   1   7      739.09      792.89     11.68 o 
  -1   1   7      882.34      965.72     13.57 o 
   0   1   7       72.46       72.27      2.80 o 
   1   1   7      338.51      386.43      6.52 o 
   2   1   7       69.17       63.20      3.77 o 
   3   1   7      133.14      123.99      6.14 o 
   4   1   7        9.23        8.97      6.17 o 
   5   1   7      462.07      415.66     21.82 o 
   6   1   7        0.12       -0.26      4.66 o 
   7   1   7     1037.28     1010.46     22.55 o 
   8   1   7       10.33       13.87      6.30 o 
   9   1   7        0.06        2.53      8.67 o 
  10   1   7       28.70       19.05      7.98 o 
  11   1   7       19.68       17.23      8.72 o 
  12   1   7       51.83       53.50     11.22 o 
 -14   2   7        2.95        0.78     14.14 o 
 -13   2   7        7.29        0.02      8.18 o 
 -12   2   7      211.20      212.77     12.59 o 
 -11   2   7      376.82      353.21     14.44 o 
 -10   2   7      477.80      460.70     12.13 o 
  -9   2   7     2108.69     2062.98     29.36 o 
  -8   2   7     1017.20     1068.80     26.99 o 
  -7   2   7        1.66       -0.97      2.79 o 
  -6   2   7      895.08      815.49     14.07 o 
  -5   2   7      141.61      137.98      5.11 o 
  -4   2   7      847.68      951.38     14.23 o 
  -3   2   7      630.69      623.98     10.34 o 
  -2   2   7       39.61       37.32      4.09 o 
  -1   2   7     1215.98     1226.26     13.56 o 
   0   2   7      267.68      289.72      5.32 o 
   1   2   7       12.52        5.95      2.30 o 
   2   2   7      910.88      959.53     14.15 o 
   3   2   7     1182.02     1287.71     22.19 o 
   4   2   7      781.69      762.55     22.99 o 
   5   2   7      385.07      375.28     11.72 o 
   6   2   7       51.45       58.04     19.47 o 
   7   2   7      426.54      411.09     13.76 o 
   8   2   7       43.60       30.69     11.38 o 
   9   2   7       48.93       47.84      8.63 o 
  10   2   7       84.91       86.94     10.98 o 
  11   2   7       48.39       48.09     10.90 o 
  12   2   7      254.40      281.67     21.49 o 
 -13   3   7        6.64        2.91      9.07 o 
 -12   3   7       34.19       24.98     10.38 o 
 -11   3   7       53.67       56.83     16.83 o 
 -10   3   7       87.45       93.69     14.08 o 
  -9   3   7        7.20        2.38      4.41 o 
  -8   3   7      910.33      918.04     16.45 o 
  -7   3   7       64.33       66.49      6.07 o 
  -6   3   7      406.65      415.40      8.10 o 
  -5   3   7     1310.62     1384.22     19.61 o 
  -4   3   7     2874.25     2967.92     30.51 o 
  -3   3   7        0.04       -0.57      2.41 o 
  -2   3   7      754.89      786.43     12.42 o 
  -1   3   7     2093.51     2243.36     22.73 o 
   0   3   7       56.16       67.20      3.01 o 
   1   3   7      224.35      217.59      5.02 o 
   2   3   7      120.34      116.94      7.42 o 
   3   3   7      623.95      602.14     11.09 o 
   5   3   7       97.68      113.74      7.25 o 
   6   3   7      207.23      221.95      7.80 o 
   7   3   7       81.78       90.95      6.43 o 
   8   3   7      544.85      539.90     16.80 o 
   9   3   7        1.65       -7.24      6.86 o 
  10   3   7        4.58        1.67      7.74 o 
  11   3   7       75.97       75.45     11.18 o 
 -13   4   7       92.12       72.52     16.37 o 
 -12   4   7        3.26       -0.95      8.16 o 
 -11   4   7      509.44      476.14     13.31 o 
 -10   4   7        3.52        1.73      5.04 o 
  -9   4   7     1829.90     1737.72     26.28 o 
  -8   4   7      665.18      623.06     13.21 o 
  -7   4   7      354.32      329.02      7.71 o 
  -6   4   7      164.30      164.17      5.40 o 
  -5   4   7      780.66      755.29     12.09 o 
  -4   4   7      402.52      427.54      8.26 o 
  -3   4   7      206.58      206.59      4.27 o 
  -2   4   7      262.98      241.69      4.58 o 
  -1   4   7        7.21        4.13      1.85 o 
   0   4   7       98.29      116.61      3.53 o 
   1   4   7       48.20       43.51      6.17 o 
   2   4   7       12.43       11.81      2.62 o 
   3   4   7     2956.84     3047.32     31.61 o 
   4   4   7       53.63       56.32      6.16 o 
   5   4   7        3.34        1.93      3.55 o 
   6   4   7       34.75       28.24      7.13 o 
   7   4   7       45.06       47.09      7.78 o 
   8   4   7      410.77      393.24     14.64 o 
   9   4   7       28.15       17.56      8.10 o 
  10   4   7       22.35       26.96      8.94 o 
  11   4   7       13.98       16.25      9.80 o 
 -13   5   7       13.87       19.02     15.35 o 
 -12   5   7        6.29        4.37      6.98 o 
 -11   5   7       11.41        4.05      7.64 o 
 -10   5   7        3.91       -3.11      5.35 o 
  -9   5   7      120.08      135.13      7.28 o 
  -8   5   7      391.67      368.07     10.56 o 
  -7   5   7      348.76      344.84      8.12 o 
  -6   5   7     1128.12     1129.64     19.50 o 
  -5   5   7       47.98       44.61      7.49 o 
  -4   5   7      842.68      844.17     12.38 o 
  -3   5   7       35.11       29.63      4.76 o 
  -2   5   7       24.08       20.30      3.16 o 
  -1   5   7      428.87      472.36      7.15 o 
   0   5   7      223.02      231.32      4.99 o 
   1   5   7     2110.88     2271.59     23.82 o 
   2   5   7      229.95      232.89      5.74 o 
   3   5   7       13.57       13.78      3.08 o 
   4   5   7      119.62      107.81      5.47 o 
   5   5   7        6.30        3.03      4.01 o 
   6   5   7      398.60      417.23     26.35 o 
   7   5   7       96.21       67.00      8.81 o 
   8   5   7       13.57       10.62      7.10 o 
   9   5   7      232.62      222.22     12.45 o 
  10   5   7      269.47      267.14     14.55 o 
  11   5   7      123.02      111.47     13.65 o 
 -12   6   7       15.29       24.44     12.82 o 
 -11   6   7      234.37      247.68     10.60 o 
 -10   6   7      189.15      202.96      9.20 o 
  -9   6   7      372.39      318.23     10.29 o 
  -8   6   7      399.77      398.20     17.30 o 
  -7   6   7       43.41       39.06      4.67 o 
  -6   6   7      856.78      857.70     18.59 o 
  -5   6   7        0.01       -1.63      3.00 o 
  -4   6   7      165.02      179.93      5.74 o 
  -3   6   7      227.56      219.01      5.06 o 
  -2   6   7       29.44       19.41      4.13 o 
  -1   6   7        4.48        2.75      2.27 o 
   0   6   7      155.86      163.67      4.45 o 
   1   6   7      836.05      855.36     10.99 o 
   2   6   7      124.12      127.73      5.68 o 
   3   6   7        2.71        1.90      3.63 o 
   5   6   7       36.70       38.16      6.88 o 
   6   6   7        6.40        4.31      4.89 o 
   7   6   7        8.69        8.53      6.62 o 
   8   6   7      202.53      195.09     11.72 o 
   9   6   7      626.31      654.32     21.13 o 
  10   6   7        2.13       -0.45      8.67 o 
 -12   7   7       10.57       16.01     12.76 o 
 -11   7   7       58.98       79.38     14.63 o 
 -10   7   7       22.22       50.31      8.91 o 
  -9   7   7        4.91        8.57      5.74 o 
  -8   7   7     1730.48     1725.13     26.85 o 
  -7   7   7       29.03       14.30      4.41 o 
  -6   7   7      321.74      306.15      9.38 o 
  -5   7   7      116.39      122.53      8.46 o 
  -4   7   7       33.89       20.13      8.05 o 
  -3   7   7        8.69        5.85      3.05 o 
  -2   7   7        3.76        3.64      2.46 o 
  -1   7   7      555.75      609.09      8.96 o 
   0   7   7       13.22        8.94      3.08 o 
   1   7   7       61.63       60.07      5.82 o 
   2   7   7      224.50      232.59      7.69 o 
   3   7   7      674.70      657.69     13.50 o 
   4   7   7      232.62      218.45     10.09 o 
   5   7   7        0.62       -0.78      4.24 o 
   6   7   7      158.01      136.05      7.32 o 
   7   7   7       36.42       24.46      7.65 o 
   8   7   7      183.78      173.43     11.55 o 
   9   7   7      379.50      384.68     16.51 o 
  10   7   7      273.28      308.56     16.06 o 
 -12   8   7       78.98      162.38     20.94 o 
 -11   8   7      118.05      181.58     16.49 o 
 -10   8   7        5.88       10.23     10.23 o 
  -9   8   7       49.30       60.95      8.95 o 
  -8   8   7      536.94      524.18     16.32 o 
  -7   8   7     1988.55     1978.08     28.76 o 
  -6   8   7       33.63       25.46      4.43 o 
  -5   8   7       64.07       48.19      4.76 o 
  -4   8   7     1810.57     1866.13     22.91 o 
  -3   8   7       72.87       52.78     10.67 o 
  -2   8   7      195.19      181.72      6.94 o 
  -1   8   7      357.56      371.57      9.52 o 
   0   8   7       35.37       32.52      4.17 o 
   1   8   7        0.48       -2.84      3.28 o 
   2   8   7      646.49      643.50     16.07 o 
   3   8   7        4.12        5.07      4.40 o 
   4   8   7      351.55      345.11     10.41 o 
   5   8   7      269.57      280.51     11.67 o 
   6   8   7       57.67       45.25      6.81 o 
   7   8   7       10.93        8.65      7.68 o 
   8   8   7       18.37       14.27      9.18 o 
   9   8   7       71.51       52.13     11.06 o 
 -11   9   7       98.82      174.54     17.45 o 
 -10   9   7       13.17       26.00     12.22 o 
  -9   9   7       41.88       47.67     13.06 o 
  -8   9   7       38.44       76.26     13.30 o 
  -7   9   7      114.05      123.92     14.48 o 
  -6   9   7        0.07        0.61      4.95 o 
  -5   9   7     1105.80     1091.67     43.48 o 
  -4   9   7       29.04       19.05      5.13 o 
  -3   9   7       92.19       89.63     12.76 o 
  -2   9   7        9.39       15.04      4.53 o 
  -1   9   7      432.49      406.02      9.12 o 
   1   9   7      192.37      179.03      6.49 o 
   2   9   7      338.83      338.28     10.18 o 
   4   9   7      243.92      223.78      8.95 o 
   5   9   7       31.02       22.46      5.99 o 
   6   9   7       40.00       46.40      9.08 o 
   7   9   7      682.40      728.24     21.75 o 
   8   9   7       44.86       23.24     12.55 o 
   9   9   7        8.41       -2.32     17.66 o 
 -10  10   7       22.47       21.25     13.30 o 
  -9  10   7       22.92       25.46     12.70 o 
  -8  10   7      122.28      147.76     17.27 o 
  -7  10   7        0.03       -8.61      9.03 o 
  -6  10   7       27.21       22.89     11.22 o 
  -5  10   7       52.70       56.52      8.59 o 
  -4  10   7     1490.95     1472.16     32.26 o 
  -3  10   7      191.33      183.54     10.09 o 
  -2  10   7      811.71      782.60     27.20 o 
  -1  10   7     1888.38     1843.19     35.28 o 
   0  10   7       49.06       31.40      7.08 o 
   1  10   7       26.24       16.50      8.20 o 
   2  10   7      491.77      481.47     12.68 o 
   3  10   7        3.27       -2.03      5.08 o 
   4  10   7        0.04        1.30      5.31 o 
   5  10   7      127.74      135.27      9.70 o 
   6  10   7       16.80        2.25      6.37 o 
   7  10   7      393.40      408.17     17.02 o 
   8  10   7      289.51      292.94     15.19 o 
  -9  11   7       61.63       86.55     17.15 o 
  -8  11   7       28.66       30.09     13.24 o 
  -7  11   7        0.55        9.99     10.77 o 
  -6  11   7       70.56       76.07     14.02 o 
  -5  11   7        1.51        1.92      7.12 o 
  -4  11   7      233.00      229.95     12.05 o 
  -3  11   7        1.42       -2.10      6.77 o 
  -2  11   7      720.87      726.70     20.44 o 
  -1  11   7       10.29        6.51      6.95 o 
   0  11   7      115.97      116.78     14.29 o 
   1  11   7       28.28       20.05      6.06 o 
   2  11   7       35.69       12.66     13.10 o 
   3  11   7       39.58       34.23      6.75 o 
   4  11   7        0.03       -1.87      5.93 o 
   5  11   7      708.71      748.27     17.89 o 
   6  11   7       60.27       58.92      8.59 o 
   7  11   7        8.73       -6.72      9.27 o 
  -8  12   7       42.19       71.62     16.25 o 
  -7  12   7        0.39       14.75     12.88 o 
  -6  12   7       12.19       18.54     12.28 o 
  -5  12   7      197.33      240.98     18.30 o 
  -4  12   7      210.87      226.18     17.33 o 
  -3  12   7       44.48       41.58      8.81 o 
  -2  12   7        1.39       -7.67      6.81 o 
  -1  12   7        9.67       14.91      7.46 o 
   0  12   7        6.55        9.63      7.55 o 
   1  12   7        0.00       -9.70      6.47 o 
   2  12   7      110.87      110.35     22.92 o 
   3  12   7       82.30       66.25     11.54 o 
   4  12   7       38.43       40.94      7.78 o 
   5  12   7       85.19       79.56     10.69 o 
   6  12   7       10.41       -0.38     10.17 o 
  -6  13   7       78.51       94.19     17.51 o 
  -5  13   7        6.38        9.15     12.28 o 
  -4  13   7        2.17       -2.89     10.95 o 
  -3  13   7       74.87      117.24     16.85 o 
  -2  13   7       55.50       71.86     14.87 o 
  -1  13   7       34.63       24.80     12.28 o 
   0  13   7        4.61        4.39     11.44 o 
   1  13   7      367.46      362.86     22.27 o 
   2  13   7       24.54       25.10     12.88 o 
   3  13   7       20.41       13.36     13.12 o 
   4  13   7        1.26        2.86     12.52 o 
  -4  14   7        0.32      -14.81     12.46 o 
  -3  14   7       36.69       20.22     13.96 o 
  -2  14   7      133.62      156.96     19.62 o 
  -1  14   7      172.21      219.02     19.20 o 
   0  14   7      204.41      191.63     17.09 o 
   1  14   7      111.43      148.00     16.01 o 
   2  14   7       15.36       26.48     13.78 o 
 -12   0   8      977.83     1051.26     38.28 o 
 -10   0   8        0.72       10.59      9.09 o 
  -8   0   8      632.52      612.81     24.19 o 
  -6   0   8     2387.40     2425.37     55.85 o 
  -4   0   8      304.23      326.45     14.87 o 
  -2   0   8     2545.11     2655.64     56.94 o 
   0   0   8       16.22       29.32      5.03 o 
   2   0   8      566.73      520.47     17.00 o 
   4   0   8       59.97       73.79      8.13 o 
   6   0   8     1380.27     1273.41     35.45 o 
   8   0   8      509.08      444.53     21.67 o 
  10   0   8     1244.79     1295.62     43.09 o 
 -13   1   8        0.00       -2.01      9.32 o 
 -12   1   8        2.57        3.73      7.93 o 
 -11   1   8       33.09       34.51      8.20 o 
 -10   1   8       95.42       95.62      9.82 o 
  -9   1   8      338.87      327.79     14.26 o 
  -8   1   8      155.14      117.48      8.05 o 
  -7   1   8      672.51      689.87     17.38 o 
  -6   1   8      164.37      154.16      5.61 o 
  -5   1   8        0.06        0.59      2.52 o 
  -4   1   8      733.13      786.11     17.23 o 
  -3   1   8       93.57       81.66      3.46 o 
  -2   1   8      197.45      202.54      5.22 o 
  -1   1   8       43.94       36.38      5.17 o 
   0   1   8        1.42        0.11      1.86 o 
   1   1   8     4164.81     4360.93     41.68 o 
   2   1   8     1584.57     1585.23     18.38 o 
   3   1   8      672.04      684.52     14.44 o 
   4   1   8     1126.36     1126.26     30.15 o 
   5   1   8       32.28       25.76      7.46 o 
   6   1   8      319.59      319.23     16.55 o 
   7   1   8       92.80       96.60     12.16 o 
   8   1   8      317.70      303.10     12.83 o 
   9   1   8      135.08      142.74     11.04 o 
  10   1   8       15.59       18.50     11.16 o 
  11   1   8       65.51       36.59     13.51 o 
 -13   2   8        1.59        7.49      9.03 o 
 -12   2   8        0.18        7.06      7.98 o 
 -11   2   8       68.69       44.91      9.87 o 
 -10   2   8      180.28      154.11     10.38 o 
  -9   2   8     1750.15     1791.46     34.43 o 
  -8   2   8        7.43        6.71      5.50 o 
  -7   2   8      109.08      111.44      4.70 o 
  -6   2   8       74.95       79.78      5.57 o 
  -5   2   8      563.50      578.21     10.72 o 
  -4   2   8     1102.54     1091.56     15.88 o 
  -3   2   8      165.16      181.53      5.32 o 
  -2   2   8        0.86       -0.25      2.44 o 
  -1   2   8       78.09       79.35      3.90 o 
   0   2   8      107.09      118.42      4.89 o 
   1   2   8       13.13       19.15      4.39 o 
   2   2   8      252.58      234.72      6.42 o 
   3   2   8        5.33        9.98      3.38 o 
   4   2   8      221.27      199.15      8.33 o 
   6   2   8       28.32       33.27      8.97 o 
   7   2   8      628.29      563.31     16.73 o 
   8   2   8        1.16        3.65      6.61 o 
   9   2   8       15.22        4.62     12.88 o 
  10   2   8        5.22        4.94     11.44 o 
  11   2   8        0.05        4.81      9.21 o 
 -13   3   8        5.80       -0.75     12.49 o 
 -12   3   8      161.42      178.18     12.15 o 
 -11   3   8        2.82       -2.17      7.04 o 
 -10   3   8      300.73      279.85     13.04 o 
  -9   3   8      747.86      755.83     19.95 o 
  -8   3   8      706.50      688.97     16.17 o 
  -7   3   8      458.71      438.12      9.08 o 
  -6   3   8       23.83       20.06      3.33 o 
  -5   3   8      145.91      130.98      5.46 o 
  -4   3   8        1.25        2.93      2.70 o 
  -3   3   8      403.26      416.21      9.19 o 
  -2   3   8      147.99      141.78      5.12 o 
  -1   3   8      637.80      586.80     10.68 o 
   0   3   8      270.61      256.40      5.43 o 
   1   3   8        8.39        1.70      2.43 o 
   2   3   8       51.46       55.46      4.49 o 
   3   3   8        4.84        2.51      3.31 o 
   4   3   8      288.31      273.07      9.87 o 
   6   3   8      108.49      104.49      8.44 o 
   7   3   8       24.15       20.16      7.14 o 
   8   3   8        0.41       -2.34      6.56 o 
   9   3   8      112.95      112.60     14.81 o 
  10   3   8        1.80        0.88      8.62 o 
  11   3   8       39.56       27.73     10.39 o 
 -13   4   8        0.66        0.28     10.20 o 
 -12   4   8       35.95       28.17      9.47 o 
 -11   4   8       51.55       41.54     13.06 o 
 -10   4   8      517.63      522.60     17.38 o 
  -9   4   8      226.43      179.11      7.87 o 
  -8   4   8      615.45      641.74     13.71 o 
  -7   4   8        0.00        0.75      3.39 o 
  -6   4   8      733.03      701.29     13.27 o 
  -5   4   8       23.94       32.93      6.01 o 
  -4   4   8     1931.79     1972.30     22.67 o 
  -3   4   8      804.02      825.20     12.05 o 
  -2   4   8      882.15      907.93     17.06 o 
  -1   4   8       50.61       58.83      4.02 o 
   0   4   8      214.38      213.23      5.21 o 
   1   4   8       45.29       55.72      7.09 o 
   2   4   8      204.38      193.38      6.10 o 
   3   4   8        0.43       -0.83      2.90 o 
   4   4   8     2872.51     2830.12     33.67 o 
   5   4   8       64.79       33.32     10.39 o 
   6   4   8       31.92       34.92      5.27 o 
   7   4   8      476.26      469.53     23.17 o 
   8   4   8       63.69       52.14      9.21 o 
   9   4   8        1.14       -8.59      7.51 o 
  10   4   8       25.11       18.00     10.95 o 
  11   4   8       28.09       31.58     10.36 o 
 -13   5   8        0.61        1.86     10.43 o 
 -12   5   8       17.77       13.47      9.04 o 
 -11   5   8       44.44       31.44      9.17 o 
 -10   5   8      403.61      332.33     13.95 o 
  -9   5   8        0.55        0.17      5.05 o 
  -8   5   8       23.44       28.05      5.17 o 
  -7   5   8     1107.12     1102.72     16.15 o 
  -6   5   8     1946.69     1919.21     26.73 o 
  -5   5   8      598.08      578.38     10.41 o 
  -4   5   8       90.07       82.81      4.41 o 
  -3   5   8        0.76        2.01      2.84 o 
  -2   5   8        2.20        1.57      2.72 o 
  -1   5   8      468.36      480.01      8.84 o 
   0   5   8       31.82       23.33      2.87 o 
   1   5   8      236.26      237.49      5.51 o 
   2   5   8     1097.52     1062.08     14.42 o 
   3   5   8      719.25      698.52     11.33 o 
   4   5   8        0.04        1.71      3.43 o 
   6   5   8       54.31       48.27      7.11 o 
   7   5   8      164.27      155.37     10.09 o 
   8   5   8        2.42       -1.22      7.00 o 
   9   5   8       21.56       12.96     11.01 o 
  10   5   8      115.61      122.22     16.13 o 
 -12   6   8        2.43        9.14      9.94 o 
 -11   6   8       49.28       45.48     11.16 o 
 -10   6   8       89.63      100.80     11.10 o 
  -9   6   8       56.32       70.99     10.65 o 
  -8   6   8      346.52      343.78     10.47 o 
  -7   6   8      636.55      606.55     11.53 o 
  -6   6   8      327.63      345.27      8.81 o 
  -5   6   8      123.33      125.10      5.31 o 
  -4   6   8       95.29       93.88      4.63 o 
  -3   6   8      341.41      347.66      7.76 o 
  -2   6   8       67.14       67.93     11.36 o 
  -1   6   8      100.70      102.99      5.16 o 
   0   6   8       59.75       60.83      6.16 o 
   1   6   8       19.97       14.11      2.90 o 
   2   6   8      270.01      261.26      8.03 o 
   3   6   8      414.52      420.37     10.57 o 
   4   6   8      130.75      135.47      7.84 o 
   5   6   8       46.75       41.10     12.88 o 
   6   6   8        5.63        3.36      4.87 o 
   7   6   8      139.44      158.11     10.42 o 
   8   6   8        5.85       -5.78      7.10 o 
   9   6   8       42.78       22.93      9.30 o 
  10   6   8       28.64       21.89      9.88 o 
 -11   7   8        7.25       22.39     12.16 o 
 -10   7   8       25.07       30.51     11.06 o 
  -9   7   8       12.41       15.31      6.05 o 
  -8   7   8        0.47       -4.46      5.08 o 
  -7   7   8        4.25       -0.51      4.08 o 
  -6   7   8       95.68       85.17     13.10 o 
  -5   7   8      191.72      168.76      6.18 o 
  -4   7   8      186.64      168.74      6.03 o 
  -3   7   8       71.99       71.09      8.75 o 
  -2   7   8      267.86      256.40      6.92 o 
  -1   7   8        0.00       -2.71      3.60 o 
   0   7   8      290.74      281.80      8.76 o 
   1   7   8      539.09      557.93     10.68 o 
   2   7   8       54.02       56.44      8.36 o 
   3   7   8      613.86      614.75     13.28 o 
   4   7   8      187.38      175.53      7.75 o 
   5   7   8      177.29      153.74     21.78 o 
   6   7   8      297.59      287.31     10.19 o 
   7   7   8       49.67       61.74     14.87 o 
   8   7   8       90.95      107.09     25.37 o 
   9   7   8      139.63      170.41     14.97 o 
 -10   8   8       14.62        9.12      8.42 o 
  -9   8   8       35.72       60.81      9.29 o 
  -8   8   8      526.35      543.91     16.79 o 
  -7   8   8       55.21       35.82     11.02 o 
  -6   8   8     1147.41     1123.14     17.02 o 
  -5   8   8        0.00       -0.18      3.77 o 
  -4   8   8      216.28      199.51      7.95 o 
  -3   8   8      272.30      251.10     10.52 o 
  -2   8   8        3.91        2.70      4.03 o 
  -1   8   8      121.40      119.23      6.43 o 
   0   8   8      240.80      235.28      8.51 o 
   1   8   8      534.41      526.85     12.70 o 
   2   8   8       74.19       74.21     16.06 o 
   3   8   8      172.90      170.50      7.67 o 
   4   8   8      525.03      487.75     12.64 o 
   5   8   8      302.27      296.60     10.46 o 
   6   8   8      115.52      131.08      8.82 o 
   7   8   8        0.19       -2.53      7.65 o 
   8   8   8        2.77       -5.67      9.81 o 
   9   8   8       17.98       24.65     10.49 o 
 -11   9   8       95.37      183.39     21.25 o 
 -10   9   8        6.23       -2.59     11.68 o 
  -9   9   8       56.07       62.86      9.78 o 
  -8   9   8       93.72      120.63     12.55 o 
  -7   9   8      154.15      164.74      8.36 o 
  -6   9   8       63.88       77.28     11.10 o 
  -5   9   8      423.99      402.17     11.40 o 
  -4   9   8       23.95       31.59      5.86 o 
  -3   9   8     2003.88     1998.02     29.27 o 
  -2   9   8       51.09       65.17     11.19 o 
  -1   9   8      381.01      378.50     10.97 o 
   0   9   8      330.06      310.92      9.95 o 
   1   9   8        5.58       -0.48      4.72 o 
   2   9   8       84.69       82.95      7.53 o 
   3   9   8      209.21      206.38      8.61 o 
   4   9   8      650.67      654.96     22.57 o 
   5   9   8       29.98       28.45      6.95 o 
   6   9   8       25.63       28.02      6.99 o 
   7   9   8        6.89       -9.49      8.36 o 
   8   9   8       92.80       74.74     11.92 o 
 -10  10   8      104.98      196.51     21.61 o 
  -9  10   8       20.02       21.55     12.64 o 
  -8  10   8       26.32       17.21     11.92 o 
  -7  10   8      116.74      108.12     33.67 o 
  -6  10   8       23.15       20.09      7.56 o 
  -5  10   8       68.88       53.95     21.55 o 
  -4  10   8      297.94      318.36     13.28 o 
  -3  10   8       47.21       33.95      8.52 o 
  -2  10   8       21.49       21.49      5.62 o 
  -1  10   8      501.87      488.10     12.95 o 
   0  10   8      652.93      615.16     26.84 o 
   1  10   8       36.31       27.49      5.95 o 
   2  10   8      220.12      208.41      9.17 o 
   3  10   8      501.94      514.19     17.51 o 
   4  10   8       57.85       50.15     16.55 o 
   5  10   8      408.02      405.56     12.91 o 
   6  10   8       75.15       90.06      9.28 o 
   7  10   8       26.10       26.51     10.01 o 
  -9  11   8       30.70       47.97     14.44 o 
  -8  11   8      102.97      135.12     17.63 o 
  -7  11   8       13.47       37.38     12.58 o 
  -6  11   8       88.96      111.69     30.51 o 
  -5  11   8        4.90        5.51      7.60 o 
  -4  11   8      326.93      314.07     13.88 o 
  -3  11   8      249.18      234.37     12.79 o 
  -2  11   8      338.52      316.88     13.87 o 
  -1  11   8        8.59        7.60      7.21 o 
   0  11   8      231.84      226.55     11.89 o 
   1  11   8        7.77        5.90      6.54 o 
   2  11   8        4.16       -0.33      5.89 o 
   3  11   8       95.01      136.28     12.85 o 
   4  11   8      216.48      238.69     13.29 o 
   5  11   8      308.84      326.41     12.40 o 
   6  11   8      218.89      242.00     11.58 o 
  -7  12   8        0.52      -11.07     13.00 o 
  -6  12   8        4.71       11.44     11.80 o 
  -5  12   8        1.56       -2.23     10.77 o 
  -4  12   8       48.69       33.94      9.17 o 
  -3  12   8       90.36       97.25     10.94 o 
  -2  12   8      218.72      236.45     12.94 o 
  -1  12   8      295.12      259.44     13.24 o 
   0  12   8       37.27       26.00      8.12 o 
   1  12   8       38.34       36.74      9.21 o 
   2  12   8       25.03       30.14      9.84 o 
   3  12   8       22.83       22.68      9.06 o 
   4  12   8       84.27       87.95     11.18 o 
   5  12   8      414.45      458.24     18.59 o 
  -6  13   8      105.67      182.42     21.07 o 
  -5  13   8       52.44       39.96     14.14 o 
  -4  13   8      109.57      155.46     19.44 o 
  -3  13   8      483.65      501.71     25.94 o 
  -2  13   8        3.55       -0.60      8.52 o 
  -1  13   8      122.40      163.69     17.85 o 
   0  13   8      216.62      219.38     13.21 o 
   1  13   8        7.30        1.13     11.98 o 
   2  13   8       35.11       15.93     14.05 o 
   3  13   8       96.73      130.10     13.81 o 
  -2  14   8        0.96       -8.13     12.64 o 
  -1  14   8        0.00       11.38     13.90 o 
   0  14   8      218.20      267.22     20.64 o 
 -13   0   9      409.46      581.45     29.67 o 
 -11   0   9      668.20      654.46     29.19 o 
  -9   0   9      229.11      217.21     15.95 o 
  -7   0   9      780.58      785.72     27.50 o 
  -5   0   9       44.15       40.51      8.13 o 
  -3   0   9       89.90       78.00      8.55 o 
  -1   0   9       88.59      102.93      4.57 o 
   1   0   9       80.27       73.24      8.88 o 
   3   0   9       56.11       67.17      8.55 o 
   5   0   9       87.24       98.70     11.01 o 
   7   0   9      422.69      366.29     18.90 o 
   9   0   9     1676.57     1526.31     45.62 o 
 -13   1   9      508.28      607.89     21.64 o 
 -12   1   9       25.03       28.28      9.19 o 
 -11   1   9       68.91       51.45      9.44 o 
 -10   1   9      104.79       85.81     10.62 o 
  -9   1   9     1079.53     1046.70     24.49 o 
  -8   1   9     1581.31     1601.19     31.41 o 
  -7   1   9      982.32      934.38     21.75 o 
  -6   1   9       21.08       12.62      5.14 o 
  -5   1   9      490.13      509.08     17.78 o 
  -4   1   9      310.64      288.84     10.45 o 
  -3   1   9      162.64      166.64      9.54 o 
  -2   1   9      120.69      114.56      6.40 o 
  -1   1   9      106.75      122.29      4.69 o 
   0   1   9      992.56     1024.19     13.45 o 
   1   1   9      223.07      229.81      5.58 o 
   2   1   9      218.58      223.72      5.94 o 
   3   1   9        3.96        7.61      3.36 o 
   4   1   9       43.60       45.34      5.87 o 
   5   1   9      347.27      358.48     12.73 o 
   6   1   9       93.79       95.69      8.45 o 
   7   1   9       32.52       31.80     10.05 o 
   8   1   9        0.50       -4.54      6.30 o 
   9   1   9       28.63       27.70      8.41 o 
  10   1   9       14.68       10.11      8.69 o 
 -13   2   9        4.02       -6.00      9.43 o 
 -12   2   9        7.58       -0.75      8.45 o 
 -11   2   9       23.77       16.26      8.55 o 
 -10   2   9       15.07        2.46      6.75 o 
  -9   2   9      868.52      803.39     21.26 o 
  -8   2   9      927.04     1021.24     23.79 o 
  -7   2   9     3014.54     2926.75     47.30 o 
  -6   2   9      322.23      318.16     18.18 o 
  -5   2   9       45.21       35.18      5.84 o 
  -4   2   9       76.15       70.86      6.64 o 
  -3   2   9        1.10        2.72      3.07 o 
  -2   2   9      546.30      528.53      9.92 o 
  -1   2   9        1.62        1.62      2.81 o 
   0   2   9       94.88       85.35      4.44 o 
   1   2   9       35.04       39.23      4.35 o 
   2   2   9     1349.11     1380.12     20.44 o 
   3   2   9     1546.76     1563.61     22.00 o 
   4   2   9     1433.53     1406.66     25.55 o 
   5   2   9      731.70      731.35     17.62 o 
   6   2   9      225.37      205.82     10.10 o 
   7   2   9       28.46       13.31      6.73 o 
   8   2   9        2.62        9.75     10.11 o 
   9   2   9       64.19       69.27     14.56 o 
  10   2   9        0.08        7.56      8.91 o 
 -13   3   9       24.77       14.26      9.86 o 
 -12   3   9        4.95        3.73     15.89 o 
 -11   3   9       11.09       12.18      8.06 o 
 -10   3   9       23.52       10.71      7.59 o 
  -9   3   9      118.77      104.42     10.16 o 
  -8   3   9       23.15       20.03      9.60 o 
  -7   3   9      311.95      309.27      9.42 o 
  -6   3   9        8.63        2.78      3.77 o 
  -5   3   9      762.09      764.37     18.21 o 
  -4   3   9      207.20      221.19      6.63 o 
  -3   3   9      430.72      474.43     12.35 o 
  -2   3   9      822.93      796.36     13.28 o 
  -1   3   9      233.51      264.46      7.20 o 
   0   3   9      418.77      435.57      9.54 o 
   1   3   9      143.20      132.73      5.62 o 
   2   3   9      126.14      114.10      4.80 o 
   3   3   9      380.51      354.81      8.85 o 
   4   3   9        4.77        1.55      3.93 o 
   5   3   9      955.37      914.52     20.47 o 
   6   3   9       38.57       28.41      9.51 o 
   7   3   9       57.11       47.97     10.05 o 
   8   3   9      165.33      160.32     13.78 o 
   9   3   9       33.82       18.36      9.06 o 
  10   3   9       21.68       -2.72     11.50 o 
 -13   4   9        1.81      -13.07      9.87 o 
 -12   4   9       14.20       15.90      9.33 o 
 -11   4   9      570.30      638.60     24.77 o 
 -10   4   9      111.02      109.76     12.67 o 
  -9   4   9      295.30      261.19     12.18 o 
  -8   4   9      313.82      333.26     13.19 o 
  -7   4   9       16.21        9.59      4.65 o 
  -6   4   9       82.03       88.14     11.00 o 
  -5   4   9       14.08       12.80      3.40 o 
  -4   4   9      224.29      235.40      6.32 o 
  -3   4   9      105.63      118.26      4.70 o 
  -2   4   9      593.83      617.37     11.65 o 
  -1   4   9       55.76       64.86      4.98 o 
   0   4   9       89.21       93.94      4.94 o 
   1   4   9       24.11       28.86      4.12 o 
   2   4   9      364.25      353.74      7.65 o 
   3   4   9       86.51       80.79      5.95 o 
   4   4   9      427.09      403.79      8.86 o 
   5   4   9      503.94      500.18     10.40 o 
   6   4   9      723.02      706.85     18.44 o 
   7   4   9      395.26      408.87     15.03 o 
   8   4   9       51.37       39.70     13.00 o 
   9   4   9       37.26       28.78      8.91 o 
  10   4   9        0.00       -7.15      9.04 o 
 -12   5   9        2.96        6.76      9.39 o 
 -11   5   9      120.70      149.52     12.34 o 
 -10   5   9      111.24      111.25     15.05 o 
  -9   5   9      154.29      159.92     10.08 o 
  -8   5   9      283.46      226.19     11.06 o 
  -7   5   9      309.39      281.69      9.52 o 
  -6   5   9        2.19        4.26      3.74 o 
  -5   5   9       59.79       50.02      7.48 o 
  -4   5   9        4.97        3.29      3.14 o 
  -3   5   9      750.79      766.35     12.40 o 
  -2   5   9       29.45       28.28      3.78 o 
  -1   5   9      341.40      312.45      7.40 o 
   0   5   9        1.97        2.23      3.06 o 
   1   5   9        3.36       -0.18      3.07 o 
   2   5   9      502.49      499.62      9.79 o 
   3   5   9      112.25      113.65      5.14 o 
   4   5   9        0.98       -2.36      4.22 o 
   5   5   9      109.13      111.95      6.68 o 
   6   5   9       87.07       62.36     10.95 o 
   7   5   9       39.85       16.88     12.91 o 
   8   5   9        2.14        2.96      8.00 o 
   9   5   9       12.30        8.85      9.13 o 
  10   5   9       12.69       15.08     10.47 o 
 -12   6   9      270.17      309.27     16.17 o 
 -11   6   9        2.43        6.09      9.16 o 
 -10   6   9        1.47        6.49      8.69 o 
  -9   6   9       26.40       24.55      7.96 o 
  -8   6   9        6.13        4.20      7.64 o 
  -6   6   9        0.46       -3.36      3.77 o 
  -5   6   9      546.50      502.77     10.14 o 
  -4   6   9       36.79       33.30      6.58 o 
  -3   6   9       13.57       10.96      3.44 o 
  -2   6   9       43.23       39.62      4.14 o 
  -1   6   9       30.27       31.29      4.05 o 
   0   6   9       71.61       70.55      7.69 o 
   1   6   9       35.71       24.41      4.68 o 
   2   6   9      108.77       96.04      6.64 o 
   3   6   9      266.65      266.41      8.72 o 
   4   6   9      231.36      219.98      8.57 o 
   5   6   9        0.57       -1.62      7.15 o 
   6   6   9      295.01      264.33     12.28 o 
   7   6   9      394.55      396.59     15.51 o 
   8   6   9      277.45      269.21     13.96 o 
   9   6   9      182.57      204.85     13.57 o 
 -11   7   9        1.17       -5.78     12.28 o 
 -10   7   9       26.09       22.38      9.30 o 
  -9   7   9      107.27      120.46     11.55 o 
  -8   7   9      539.21      555.47     17.39 o 
  -7   7   9      147.37      182.02      9.16 o 
  -6   7   9     3643.58     3549.57     44.61 o 
  -5   7   9       94.97       88.61     12.07 o 
  -4   7   9     2567.36     2654.71     33.55 o 
  -3   7   9       45.97       41.86      8.86 o 
  -2   7   9        0.14        1.72      3.36 o 
  -1   7   9      302.15      313.54      9.41 o 
   0   7   9        0.35       -0.94      3.98 o 
   1   7   9        0.05        0.51      4.33 o 
   2   7   9      817.57      825.87     16.77 o 
   3   7   9      100.78      117.54      9.78 o 
   4   7   9       80.27       76.65      8.59 o 
   5   7   9      157.98      152.93      7.88 o 
   6   7   9       38.31       32.30     10.54 o 
   7   7   9      196.20      200.69     12.15 o 
   8   7   9        0.05       -1.68      8.72 o 
   9   7   9        0.54       -2.75      9.72 o 
 -11   8   9        1.79        6.56     14.02 o 
 -10   8   9        0.51        0.18     11.98 o 
  -9   8   9        0.93        1.50     11.19 o 
  -8   8   9       19.81        9.87      5.38 o 
  -7   8   9      131.74      117.49     12.00 o 
  -6   8   9      767.94      782.90     19.07 o 
  -5   8   9      487.84      487.33     10.76 o 
  -4   8   9       37.28       36.83      6.16 o 
  -3   8   9      678.89      669.06     14.51 o 
  -2   8   9       41.29       39.35      5.42 o 
  -1   8   9       25.46       22.41      5.86 o 
   0   8   9        1.15       -2.32      4.51 o 
   1   8   9      302.09      309.35     10.07 o 
   2   8   9       22.59       17.62      5.52 o 
   3   8   9        0.02        3.04      6.05 o 
   4   8   9       37.39       42.92      7.97 o 
   5   8   9        1.15       -0.52      6.91 o 
   6   8   9       55.52       58.00     11.19 o 
   7   8   9        7.81        9.19      9.00 o 
   8   8   9       37.00       29.15     10.75 o 
 -10   9   9      124.65      179.71     21.37 o 
  -9   9   9       54.17       76.80     15.05 o 
  -8   9   9       29.75       38.37      8.73 o 
  -7   9   9      129.73      131.42     10.97 o 
  -6   9   9       55.19       68.68     20.55 o 
  -5   9   9      108.03      113.07      7.46 o 
  -3   9   9        8.46        3.76      4.81 o 
  -2   9   9       33.55       29.92      7.65 o 
  -1   9   9        1.60        3.55      5.05 o 
   0   9   9      385.70      348.19     10.89 o 
   1   9   9      753.15      743.25     18.71 o 
   2   9   9       66.42       71.34      7.64 o 
   3   9   9       67.09       82.94     11.13 o 
   4   9   9      448.58      426.39     15.97 o 
   5   9   9       40.85       32.28      8.60 o 
   6   9   9      106.20      139.59     11.19 o 
   7   9   9       75.70       78.57     25.19 o 
  -9  10   9        5.93       12.94     13.66 o 
  -8  10   9      253.95      264.64     18.42 o 
  -7  10   9        3.49      -11.22      7.48 o 
  -6  10   9        2.62       -0.41      7.34 o 
  -5  10   9      198.91      196.93     11.22 o 
  -4  10   9        6.54        9.12      7.14 o 
  -3  10   9      643.06      635.81     15.90 o 
  -2  10   9      143.63      145.08      9.78 o 
  -1  10   9       24.59       25.20      6.82 o 
   0  10   9      233.30      243.76      9.73 o 
   1  10   9        4.86       -1.11      5.54 o 
   2  10   9       18.65       17.45      6.23 o 
   3  10   9        0.05       -1.72      6.11 o 
   4  10   9       13.01        6.16      7.96 o 
   5  10   9       19.33       35.26     14.35 o 
   6  10   9       50.75       43.77     10.13 o 
  -8  11   9       34.35       70.66     16.07 o 
  -7  11   9       20.59       27.19      9.33 o 
  -6  11   9       89.46      127.31     36.68 o 
  -5  11   9       58.87       65.92      9.66 o 
  -4  11   9        0.35       -8.07      7.26 o 
  -3  11   9      242.22      245.95     12.76 o 
  -2  11   9        3.17        7.21      7.20 o 
  -1  11   9       17.84       16.13      7.79 o 
   0  11   9       41.23       41.59      9.49 o 
   1  11   9        9.12        7.24      6.32 o 
   2  11   9      209.99      210.68     10.24 o 
   3  11   9      146.24      145.67     10.74 o 
   4  11   9       72.16       98.22     19.29 o 
   5  11   9       38.59       35.53      9.68 o 
  -7  12   9       25.18       16.19     13.60 o 
  -6  12   9        5.09       10.88      9.58 o 
  -5  12   9       14.45       10.59      8.85 o 
  -4  12   9        0.80       -5.56      8.17 o 
  -3  12   9      470.27      507.65     21.37 o 
  -2  12   9       25.14       55.28     11.83 o 
  -1  12   9      127.86      144.11     11.91 o 
   0  12   9       55.35       55.28     13.99 o 
   1  12   9       68.46       66.71     10.45 o 
   2  12   9      168.55      169.16     12.22 o 
   3  12   9      136.99      160.18     10.84 o 
   4  12   9        1.38       -3.89      9.14 o 
  -4  13   9        2.18        1.69      9.59 o 
  -3  13   9      220.97      212.19     13.58 o 
  -2  13   9        0.15       -0.41      8.94 o 
  -1  13   9       52.91       58.78     10.69 o 
   0  13   9      306.72      327.35     16.10 o 
   1  13   9      135.70      153.91     13.25 o 
   2  13   9      173.72      192.42     14.37 o 
 -12   0  10      150.14      170.75     17.94 o 
 -10   0  10       39.83       21.25     10.83 o 
  -8   0  10      132.66      122.48     12.34 o 
  -6   0  10        0.86       -0.66      6.32 o 
  -4   0  10      711.30      737.03     25.34 o 
  -2   0  10     1446.74     1511.44     39.60 o 
   0   0  10      801.28      777.54     25.70 o 
   2   0  10     1975.32     2023.19     32.84 o 
   4   0  10      714.90      683.47     22.93 o 
   6   0  10      980.01      957.56     30.63 o 
   8   0  10      105.90      123.50     15.41 o 
  10   0  10        3.84       -0.36     12.88 o 
 -13   1  10      134.85      161.53     15.54 o 
 -12   1  10       25.01       36.36      9.86 o 
 -11   1  10       77.97       77.80     11.00 o 
 -10   1  10      286.51      291.35     13.66 o 
  -9   1  10        0.12        5.81      6.87 o 
  -8   1  10     1462.82     1473.94     30.31 o 
  -7   1  10      774.50      765.79     19.79 o 
  -6   1  10     1545.48     1509.72     49.32 o 
  -5   1  10       64.58       65.75      8.58 o 
  -4   1  10       53.90       64.68     14.81 o 
  -3   1  10        3.79        6.51      4.68 o 
  -2   1  10      219.07      202.49      9.06 o 
  -1   1  10       93.42      102.67     13.57 o 
   0   1  10        0.44        0.26      4.10 o 
   1   1  10       17.33       17.80      4.12 o 
   2   1  10       67.92       64.49      5.62 o 
   3   1  10     2407.61     2365.07     26.82 o 
   4   1  10       12.55       10.69      5.06 o 
   5   1  10      478.96      510.90     14.70 o 
   6   1  10       27.12       28.45      7.34 o 
   7   1  10      396.63      398.12     14.60 o 
   8   1  10        0.52        1.37     12.22 o 
   9   1  10      166.14      167.11     12.97 o 
  10   1  10      155.74      202.94     15.95 o 
 -13   2  10      129.10      116.18     13.51 o 
 -12   2  10        0.66       -3.91      9.09 o 
 -11   2  10      166.78      146.58     13.31 o 
 -10   2  10      146.33      131.37     10.56 o 
  -9   2  10      337.64      314.70     13.47 o 
  -8   2  10      734.11      657.59     18.96 o 
  -7   2  10      125.35      128.34      8.67 o 
  -6   2  10      432.84      412.29     13.67 o 
  -5   2  10       55.14       51.26      6.78 o 
  -4   2  10      364.81      378.08     12.36 o 
  -3   2  10       22.67       22.22      5.15 o 
  -2   2  10       18.84        8.06      5.00 o 
  -1   2  10        0.31       -1.89      4.15 o 
   0   2  10     1347.93     1383.51     20.13 o 
   1   2  10      334.47      339.47      8.88 o 
   2   2  10       12.94       11.50      4.07 o 
   3   2  10     1411.91     1367.39     18.15 o 
   4   2  10        9.26       20.58      5.30 o 
   5   2  10       40.17       45.29      6.93 o 
   6   2  10       93.19       94.85      9.23 o 
   7   2  10        2.63       -0.07      6.32 o 
   8   2  10       53.15       75.56     10.38 o 
   9   2  10      101.09      101.99     12.10 o 
  10   2  10        5.21       11.27      9.34 o 
 -12   3  10       76.02       50.97     24.32 o 
 -11   3  10       12.51       -0.59      7.80 o 
 -10   3  10        2.75       -2.63      6.98 o 
  -9   3  10       64.81       55.66      9.66 o 
  -8   3  10        9.32        5.59      6.00 o 
  -7   3  10      539.81      511.90     12.72 o 
  -6   3  10        0.06       -1.92      4.22 o 
  -5   3  10       79.45       84.02      7.81 o 
  -4   3  10      216.21      234.54      9.77 o 
  -3   3  10       12.61       12.69      5.03 o 
  -2   3  10      107.23       99.20      6.91 o 
  -1   3  10      159.87      149.97      5.82 o 
   0   3  10        0.39       -0.39      3.41 o 
   1   3  10       89.98       87.16      7.65 o 
   2   3  10       42.96       47.12      5.89 o 
   3   3  10      191.01      182.33      7.29 o 
   4   3  10      134.62      131.49      6.72 o 
   5   3  10     2803.55     2682.54     43.88 o 
   6   3  10       88.56       66.09     32.41 o 
   7   3  10       47.40       50.41      8.85 o 
   8   3  10       11.03       16.75      8.49 o 
   9   3  10        0.33       -6.32     11.01 o 
 -12   4  10       79.96       67.42     11.61 o 
 -11   4  10      229.92      262.92     14.00 o 
 -10   4  10       26.24       23.03      8.32 o 
  -9   4  10        7.64       -2.64      6.83 o 
  -8   4  10      551.06      569.03     19.50 o 
  -7   4  10     1301.29     1204.33     31.84 o 
  -6   4  10     2068.60     2149.01     30.71 o 
  -5   4  10      437.12      452.27     11.47 o 
  -4   4  10       50.31       53.88      9.21 o 
  -3   4  10     1073.31     1014.08     21.64 o 
  -2   4  10      202.72      220.49      7.14 o 
  -1   4  10      186.32      188.21      6.68 o 
   0   4  10      378.03      371.11      9.45 o 
   1   4  10      532.96      472.11     16.06 o 
   2   4  10       21.90       23.39      4.81 o 
   3   4  10      240.15      227.93     14.81 o 
   4   4  10      252.98      272.81     10.75 o 
   5   4  10      328.11      336.10      8.92 o 
   6   4  10       72.20       71.98      8.00 o 
   7   4  10      146.93      135.09     11.75 o 
   8   4  10      162.71      149.77     12.61 o 
   9   4  10       14.24        3.91      9.08 o 
 -12   5  10        0.09       14.07     10.20 o 
 -11   5  10       54.55       61.76     13.87 o 
 -10   5  10       12.16       -0.26      8.13 o 
  -9   5  10       11.87        9.28      7.19 o 
  -8   5  10      855.92      835.97     21.85 o 
  -7   5  10        0.16        2.78      5.14 o 
  -6   5  10       94.74      105.13      7.80 o 
  -5   5  10      512.61      522.62     12.70 o 
  -4   5  10      378.74      429.62     11.23 o 
  -3   5  10       23.83       16.94      3.75 o 
  -2   5  10      188.23      174.60      5.94 o 
  -1   5  10      250.51      232.47      6.73 o 
   0   5  10       49.39       48.29      6.26 o 
   1   5  10     1017.76      997.58     19.76 o 
   2   5  10        7.54        5.14      3.69 o 
   3   5  10        1.70        7.98      5.53 o 
   4   5  10      394.20      349.82     12.94 o 
   5   5  10       64.57       70.08      9.02 o 
   6   5  10      904.11      929.90     18.72 o 
   7   5  10      111.10      128.29     16.22 o 
   8   5  10        3.65       -6.65      8.38 o 
   9   5  10       17.47       16.45      9.90 o 
 -11   6  10       51.13       58.58     22.24 o 
 -10   6  10        1.80       -8.22      8.30 o 
  -9   6  10       17.32       20.32      8.94 o 
  -8   6  10       33.47       21.88      7.72 o 
  -7   6  10      175.77      155.02      8.01 o 
  -6   6  10      146.99      134.96      8.65 o 
  -5   6  10       24.69       16.68      9.29 o 
  -4   6  10      353.25      362.52      8.77 o 
  -3   6  10        6.74        9.30      3.93 o 
  -2   6  10      149.14      162.39      6.04 o 
  -1   6  10       16.02       13.23      3.71 o 
   0   6  10      294.94      303.79      9.59 o 
   1   6  10        0.09       -6.08      4.05 o 
   2   6  10      150.42      145.84      7.26 o 
   3   6  10      220.25      236.20     18.66 o 
   4   6  10      119.62      133.68     10.68 o 
   5   6  10      370.00      353.38     17.97 o 
   6   6  10       48.34       82.18      9.88 o 
   7   6  10       49.92       55.25     14.02 o 
   8   6  10        9.75       19.48      9.60 o 
 -11   7  10      215.91      223.41     20.40 o 
 -10   7  10       36.64       40.17     14.72 o 
  -9   7  10        5.00       -2.58      8.19 o 
  -8   7  10       27.27       50.63     16.82 o 
  -7   7  10        0.81       -3.43      6.75 o 
  -6   7  10     1070.66     1104.68     20.47 o 
  -5   7  10      348.58      331.80     10.51 o 
  -4   7  10      139.38      131.25      5.97 o 
  -3   7  10        0.05       -1.58      3.79 o 
  -2   7  10       16.01       14.21      4.98 o 
  -1   7  10      440.36      436.04     21.93 o 
   0   7  10      234.78      240.31      8.97 o 
   1   7  10      115.96      124.63      6.99 o 
   2   7  10      112.18      116.01      8.19 o 
   3   7  10        0.47       -6.89      4.90 o 
   4   7  10       24.69       29.45      7.89 o 
   5   7  10      116.94      138.60     12.94 o 
   6   7  10        4.41       -0.87      7.70 o 
   7   7  10       35.11       32.26     13.48 o 
   8   7  10       15.47       25.76     12.82 o 
 -10   8  10        3.11       16.25     13.54 o 
  -9   8  10       43.95       36.47     14.08 o 
  -8   8  10        8.78       14.65      8.29 o 
  -7   8  10      447.92      410.36     12.58 o 
  -6   8  10        5.21        4.69      5.95 o 
  -5   8  10       40.58       31.78     11.65 o 
  -4   8  10      392.39      412.16     12.55 o 
  -3   8  10      508.09      521.98     13.21 o 
  -2   8  10      167.60      169.90      7.93 o 
  -1   8  10      104.72      110.46      8.21 o 
   0   8  10        0.69       -5.97      4.77 o 
   1   8  10      356.65      353.36     11.10 o 
   2   8  10      360.98      332.35     11.06 o 
   3   8  10       48.09       53.47      8.43 o 
   4   8  10       20.60       33.45      8.08 o 
   5   8  10      143.95      141.81     10.63 o 
   6   8  10       47.05       60.84     10.30 o 
   7   8  10      155.24      173.70     17.45 o 
  -9   9  10       68.51      147.52     19.44 o 
  -7   9  10       56.47       75.71     14.56 o 
  -6   9  10        0.01       -4.11      8.00 o 
  -5   9  10        3.97        3.93      5.72 o 
  -4   9  10       22.74       30.60      6.46 o 
  -3   9  10      397.18      405.71     12.14 o 
  -2   9  10       51.91       47.59     13.96 o 
  -1   9  10      583.73      600.33     14.80 o 
   0   9  10      387.02      386.24     11.93 o 
   1   9  10      600.85      628.44     15.43 o 
   2   9  10      102.23      104.20      8.88 o 
   3   9  10      147.04      152.94      8.85 o 
   4   9  10      152.53      171.82     11.36 o 
   5   9  10        1.37        4.18      8.00 o 
   6   9  10      158.11      187.56     14.79 o 
  -7  10  10       58.77       35.03     14.38 o 
  -6  10  10       15.07       17.07      8.44 o 
  -5  10  10      114.59      132.25     11.90 o 
  -4  10  10       52.31       53.06     20.25 o 
  -3  10  10     1052.67     1099.66     34.79 o 
  -2  10  10       22.89       27.78      6.57 o 
  -1  10  10       43.44       43.97     11.64 o 
   0  10  10      104.13      115.73     10.49 o 
   1  10  10       29.54       34.89      6.98 o 
   2  10  10      143.90      140.38     18.05 o 
   3  10  10        2.57        1.24      6.66 o 
   4  10  10        3.55        4.13      8.25 o 
   5  10  10      401.82      426.65     17.73 o 
  -7  11  10        1.56       -7.58     13.24 o 
  -6  11  10       16.23       18.93      9.27 o 
  -5  11  10       12.96       10.42      8.41 o 
  -4  11  10        5.90       10.39      8.29 o 
  -3  11  10        3.98        4.63      7.86 o 
  -2  11  10       25.54       37.22     19.50 o 
  -1  11  10      239.43      239.71     10.51 o 
   0  11  10      110.31      136.07     13.52 o 
   1  11  10       41.54       35.41      7.81 o 
   2  11  10      324.56      338.09     12.53 o 
   3  11  10        4.05        0.06      7.16 o 
   4  11  10       54.66       56.64     11.21 o 
  -6  12  10       24.50       31.19     10.65 o 
  -5  12  10       15.64        4.27     11.80 o 
  -4  12  10        0.00       -3.40      9.87 o 
  -3  12  10      188.47      202.90     13.66 o 
  -2  12  10      126.20      152.20     12.51 o 
  -1  12  10       65.42       53.73     15.38 o 
   0  12  10       85.83       90.31     28.17 o 
   1  12  10      146.00      159.05     11.70 o 
   2  12  10        0.55       -6.33      8.91 o 
 -11   0  11       96.96      146.61     19.68 o 
  -9   0  11      350.11      280.41     18.30 o 
  -7   0  11      884.22      853.67     30.45 o 
  -5   0  11     1382.71     1372.66     39.60 o 
  -3   0  11      120.72      124.16     11.31 o 
  -1   0  11      497.71      480.46     20.40 o 
   1   0  11       48.78       28.95      8.97 o 
   3   0  11     2673.09     2639.03     62.95 o 
   5   0  11      197.67      187.00     14.69 o 
   7   0  11      149.00      139.93     14.44 o 
   9   0  11       18.77       25.40     13.36 o 
 -12   1  11      413.45      489.91     19.11 o 
 -11   1  11      399.85      395.25     16.77 o 
 -10   1  11      148.00      162.23     12.24 o 
  -9   1  11      303.16      274.55     13.26 o 
  -8   1  11      346.25      315.48     13.40 o 
  -7   1  11      152.92      139.92      9.31 o 
  -6   1  11      307.59      280.49     11.87 o 
  -5   1  11      383.85      352.87     12.94 o 
  -4   1  11       96.24       91.84      8.46 o 
  -3   1  11      159.32      150.29      8.69 o 
  -2   1  11        7.15        6.13      5.28 o 
  -1   1  11      598.35      626.60     16.61 o 
   0   1  11        1.88        4.24      5.15 o 
   1   1  11      573.41      532.65     15.45 o 
   2   1  11      170.50      155.98      9.17 o 
   3   1  11      391.67      394.50     13.81 o 
   4   1  11       40.13       33.06      5.67 o 
   5   1  11        0.10       -3.66      6.32 o 
   6   1  11       42.95       57.86     15.77 o 
   7   1  11       22.62       16.67      7.53 o 
   8   1  11      346.27      341.68     14.85 o 
   9   1  11      279.40      249.49     14.66 o 
 -12   2  11        3.85       -1.63      8.78 o 
 -11   2  11      120.90      138.04     13.50 o 
 -10   2  11      129.59      158.03     12.29 o 
  -9   2  11       27.44       18.78      7.75 o 
  -8   2  11      575.14      569.17     17.76 o 
  -7   2  11      395.12      386.47     14.47 o 
  -6   2  11       26.65       14.86      5.62 o 
  -5   2  11        2.67        6.48      5.32 o 
  -4   2  11        0.01       -2.65      8.61 o 
  -3   2  11       91.07       71.41      7.91 o 
  -2   2  11       71.77       66.92      7.53 o 
  -1   2  11       55.82       49.00      7.03 o 
   0   2  11      912.49      907.61     20.83 o 
   1   2  11       60.75       63.23     12.31 o 
   2   2  11       45.63       43.58     10.26 o 
   3   2  11       43.65       54.28      8.17 o 
   4   2  11     1965.69     1879.33     28.23 o 
   5   2  11      305.11      299.73     12.64 o 
   6   2  11      129.07      128.62     13.60 o 
   7   2  11        0.01        2.08      7.25 o 
   8   2  11       31.65       25.06      9.18 o 
   9   2  11       13.54       14.31      9.59 o 
 -12   3  11        0.08       -2.04      9.72 o 
 -11   3  11       14.03       20.27      9.48 o 
 -10   3  11        0.03       -3.06      7.72 o 
  -9   3  11      143.91      143.47     10.57 o 
  -8   3  11       18.10       14.61      7.11 o 
  -7   3  11      268.40      238.82     16.67 o 
  -6   3  11      415.12      386.02     13.97 o 
  -5   3  11        4.16        8.44      5.74 o 
  -4   3  11      251.95      258.70     10.94 o 
  -3   3  11      117.65      102.96      7.30 o 
  -2   3  11      212.40      196.80      9.46 o 
  -1   3  11       71.94       89.39      8.22 o 
   0   3  11       51.45       58.90     13.21 o 
   1   3  11     1786.60     1787.92     32.78 o 
   2   3  11     1621.70     1584.81     24.08 o 
   3   3  11      352.70      340.27     10.16 o 
   4   3  11       61.87       85.53      8.85 o 
   5   3  11       77.72      106.58      9.86 o 
   6   3  11      226.67      201.33     10.94 o 
   7   3  11        6.08       13.24     10.95 o 
   8   3  11        2.41       -6.56     11.31 o 
   9   3  11      146.92      185.46     26.12 o 
 -12   4  11       14.75        8.51     20.73 o 
 -11   4  11      132.40      155.28     14.24 o 
 -10   4  11       66.59       62.61     10.35 o 
  -9   4  11      224.55      206.96     12.15 o 
  -8   4  11       21.28       19.25      7.42 o 
  -7   4  11       23.41       16.11      8.38 o 
  -6   4  11       57.00       50.13      9.50 o 
  -5   4  11      123.52      122.00      6.88 o 
  -4   4  11       96.02       92.48      7.05 o 
  -3   4  11     1271.17     1332.18     51.49 o 
  -2   4  11        4.22        2.30      4.68 o 
  -1   4  11       18.42        6.96      5.38 o 
   0   4  11        0.64        4.68      5.00 o 
   1   4  11      259.27      239.36     10.74 o 
   2   4  11        9.08        9.94      4.44 o 
   3   4  11       45.23       47.67      6.08 o 
   4   4  11       15.28       21.85      6.66 o 
   5   4  11       76.91       81.06      9.75 o 
   6   4  11      313.72      271.86     15.26 o 
   7   4  11       10.22        5.12     11.25 o 
   8   4  11        0.44       -5.06     12.76 o 
 -11   5  11       29.00       20.22     13.54 o 
 -10   5  11      217.82      267.89     13.82 o 
  -9   5  11        0.59       -7.79      7.68 o 
  -8   5  11      221.73      218.90     11.97 o 
  -7   5  11       65.37       73.70     15.57 o 
  -6   5  11      202.10      213.44      8.82 o 
  -5   5  11      657.55      638.79     16.40 o 
  -4   5  11      322.30      327.70     10.26 o 
  -3   5  11     1211.56     1202.92     20.69 o 
  -2   5  11      521.44      516.24     12.46 o 
  -1   5  11       30.17       18.37      6.56 o 
   0   5  11      381.56      374.97     10.73 o 
   1   5  11        7.06        3.40      3.89 o 
   2   5  11        0.12       -0.47      4.51 o 
   3   5  11      619.92      603.02     14.86 o 
   4   5  11       25.66       32.10      7.52 o 
   5   5  11       97.24      112.47     10.83 o 
   6   5  11      181.19      193.03     11.61 o 
   7   5  11        7.09       13.18     11.62 o 
   8   5  11       32.83       24.32     15.59 o 
 -11   6  11        0.79        2.57     10.01 o 
 -10   6  11        7.02       10.49     10.74 o 
  -9   6  11       59.37       58.97     10.13 o 
  -8   6  11       62.89       64.09     22.30 o 
  -7   6  11       51.19       35.42      9.38 o 
  -6   6  11       18.83       18.79      5.87 o 
  -5   6  11       91.00      110.11     14.93 o 
  -4   6  11      688.20      658.80     14.93 o 
  -3   6  11      155.65      126.81      7.20 o 
  -2   6  11        2.64        4.07      4.51 o 
  -1   6  11        1.85        4.94      4.69 o 
   0   6  11      422.73      420.96     11.55 o 
   1   6  11        9.46       10.53      5.25 o 
   2   6  11      374.74      375.11     11.46 o 
   3   6  11      299.68      314.31     10.88 o 
   4   6  11      995.19      979.26     23.95 o 
   5   6  11      191.94      236.06     12.36 o 
   6   6  11       11.73        8.32      7.72 o 
   7   6  11       13.40       11.19     12.70 o 
   8   6  11        9.38        3.31     13.54 o 
 -10   7  11       38.32       33.27     10.52 o 
  -9   7  11        4.85        9.15      8.55 o 
  -8   7  11      205.86      223.21     12.27 o 
  -7   7  11       11.76       18.62      8.22 o 
  -6   7  11      469.09      434.17     12.76 o 
  -5   7  11        3.90        0.79      5.34 o 
  -4   7  11      149.43      144.87      7.89 o 
  -3   7  11       39.42       27.52      7.13 o 
  -2   7  11      508.36      517.96     16.82 o 
  -1   7  11      304.64      318.45     10.29 o 
   0   7  11      912.02      903.30     18.09 o 
   1   7  11        1.59        1.18      5.10 o 
   2   7  11        3.50       -3.31      5.35 o 
   3   7  11       98.17       97.08     22.13 o 
   4   7  11        5.26        8.79      7.18 o 
   5   7  11       48.81       75.73     15.56 o 
   6   7  11      126.78      141.97     12.60 o 
   7   7  11       28.72       39.00     14.81 o 
 -10   8  11      162.60      219.98     19.68 o 
  -9   8  11       20.74       21.56      9.72 o 
  -8   8  11       81.89      125.87     33.61 o 
  -7   8  11       31.12       23.10      9.87 o 
  -6   8  11       58.33       46.04      9.13 o 
  -5   8  11       96.68       89.56     10.53 o 
  -4   8  11       23.13       14.07      7.50 o 
  -3   8  11       13.96        2.56      6.90 o 
  -2   8  11      228.44      238.44     11.85 o 
  -1   8  11      179.55      166.46      8.47 o 
   0   8  11       53.40       55.13      7.12 o 
   1   8  11      271.62      272.67     10.44 o 
   2   8  11      116.34      140.48      9.79 o 
   3   8  11      427.54      459.41     13.62 o 
   4   8  11      110.81      117.92      9.81 o 
   5   8  11       55.64       57.14     10.17 o 
   6   8  11        4.80       -6.43      8.93 o 
  -7   9  11        5.72       -2.35     11.74 o 
  -6   9  11        0.05        0.98      8.25 o 
  -5   9  11       42.27       33.77      9.30 o 
  -4   9  11      336.19      328.92     14.52 o 
  -3   9  11        3.13       -1.38      7.72 o 
  -2   9  11      823.17      852.80     18.18 o 
  -1   9  11      240.39      245.48     10.15 o 
   0   9  11       12.64        9.81      6.01 o 
   1   9  11      141.14      145.52      8.59 o 
   2   9  11      639.18      657.86     16.71 o 
   3   9  11       75.53      100.16      9.56 o 
   4   9  11        2.85       -4.21      6.99 o 
   5   9  11       73.93      104.71     12.33 o 
  -7  10  11      122.73       88.35     17.63 o 
  -6  10  11        0.62       14.99     12.88 o 
  -5  10  11        5.81       -5.30     11.13 o 
  -4  10  11       25.24       14.18      9.10 o 
  -3  10  11       21.04       19.65      6.81 o 
  -2  10  11      215.82      241.75     10.39 o 
  -1  10  11      428.26      423.29     13.37 o 
   0  10  11      164.77      156.19      9.08 o 
   1  10  11       23.22       20.28      9.53 o 
   2  10  11      104.18       96.19     23.96 o 
   3  10  11        0.08        2.40      7.31 o 
   4  10  11       36.89       42.16      8.74 o 
  -6  11  11       14.16       20.10     16.91 o 
  -5  11  11        0.14       -9.27     13.48 o 
  -4  11  11       54.48       54.89     15.59 o 
  -3  11  11       77.63       89.70     29.76 o 
  -2  11  11        9.15        4.04      8.83 o 
  -1  11  11       19.52       16.66      7.53 o 
   0  11  11       23.45       19.30      7.70 o 
   1  11  11       67.54       71.59     20.87 o 
   2  11  11       14.14       15.56      8.01 o 
   3  11  11       74.67       96.48     10.46 o 
  -4  12  11        4.14       16.79     15.71 o 
  -3  12  11      351.09      369.85     17.10 o 
  -2  12  11        1.47       -9.72      9.07 o 
  -1  12  11      211.60      255.34     15.23 o 
   0  12  11      103.60       99.43     12.42 o 
 -12   0  12      821.22     1050.06     41.17 o 
 -10   0  12       44.42       56.88     14.20 o 
  -8   0  12      431.37      381.70     21.55 o 
  -6   0  12     1245.95     1179.04     37.13 o 
  -4   0  12      853.21      825.87     29.19 o 
  -2   0  12     1218.07     1171.15     35.81 o 
   0   0  12       23.91       14.93      8.79 o 
   2   0  12      401.72      385.49     20.04 o 
   4   0  12      128.84      129.70     16.01 o 
 -12   1  12       10.17       15.28     10.45 o 
 -11   1  12       12.65        7.33      8.87 o 
 -10   1  12      155.42      184.60     12.41 o 
  -9   1  12       40.76       42.47      8.55 o 
  -8   1  12       32.38       17.05      7.28 o 
  -7   1  12       44.61       28.72      7.33 o 
  -6   1  12       53.38       42.93      7.91 o 
  -5   1  12       14.22       18.52      6.48 o 
  -4   1  12      940.71      931.93     31.63 o 
  -3   1  12        0.16       -1.51      5.25 o 
  -2   1  12       44.52       34.19      6.38 o 
  -1   1  12      193.54      194.55      9.68 o 
   0   1  12       70.94       72.47      8.23 o 
   1   1  12      999.46     1006.67     23.28 o 
   2   1  12      201.11      183.45     10.21 o 
   3   1  12       12.07        9.56      6.62 o 
   4   1  12        3.39        7.38      6.74 o 
   5   1  12       22.19       14.22      7.53 o 
   6   1  12      121.44      150.58     15.53 o 
 -12   2  12       51.28       54.92     11.34 o 
 -11   2  12      647.95      771.78     24.11 o 
 -10   2  12        2.11       -6.49      7.85 o 
  -9   2  12       99.97      113.52     11.86 o 
  -8   2  12      109.84       96.15     10.62 o 
  -7   2  12      302.90      299.75     13.12 o 
  -6   2  12       25.08       15.12      6.37 o 
  -5   2  12      143.61      127.14      8.89 o 
  -4   2  12        0.08       -0.28      5.27 o 
  -3   2  12       24.49       18.39      6.11 o 
  -2   2  12       67.18       74.11     14.35 o 
  -1   2  12      221.58      192.38      9.60 o 
   0   2  12      373.58      348.76     13.14 o 
   1   2  12      309.12      329.06     12.88 o 
   2   2  12       51.62       53.28      8.09 o 
   3   2  12       12.69       19.09      7.04 o 
   4   2  12      667.40      639.16     18.94 o 
   5   2  12      306.66      288.24     16.61 o 
   6   2  12        1.46       -7.46     10.83 o 
   7   2  12       38.94       60.49     15.77 o 
   8   2  12        6.93        6.62     13.12 o 
 -11   3  12        0.87       -6.42      9.12 o 
 -10   3  12       24.80       15.75      9.02 o 
  -9   3  12      152.68      144.25     11.47 o 
  -8   3  12       55.85       65.20      8.94 o 
  -7   3  12      162.61      144.83      7.91 o 
  -6   3  12      295.14      302.39     12.87 o 
  -5   3  12      298.90      259.60     11.57 o 
  -4   3  12      582.74      577.19     17.03 o 
  -3   3  12        0.10        1.66      5.65 o 
  -2   3  12       31.78       44.17      7.32 o 
  -1   3  12      275.02      313.62     12.31 o 
   0   3  12      242.77      215.77     10.78 o 
   1   3  12     1257.48     1206.32     26.09 o 
   2   3  12       91.53       75.38      9.02 o 
   3   3  12       79.22       87.71     23.71 o 
   4   3  12      339.35      340.57     14.01 o 
   5   3  12      181.61      173.33     14.93 o 
   7   3  12      151.14      178.81     17.45 o 
   8   3  12        4.92       21.25     13.24 o 
 -11   4  12       22.49       12.69     19.26 o 
 -10   4  12      417.88      472.26     21.40 o 
  -9   4  12       40.61       43.42      9.64 o 
  -8   4  12      378.53      395.29     15.89 o 
  -7   4  12       30.57       23.11      6.17 o 
  -6   4  12       58.40       47.48      6.63 o 
  -5   4  12       81.17       64.82      7.01 o 
  -4   4  12      255.55      257.48     15.89 o 
  -3   4  12      441.88      395.00     13.86 o 
  -2   4  12      540.04      525.53     15.89 o 
  -1   4  12     1035.53     1006.53     23.04 o 
   0   4  12       30.35       26.49      6.95 o 
   1   4  12       12.91       11.50      6.50 o 
   2   4  12      327.88      323.98     12.81 o 
   3   4  12      127.62      120.24     10.10 o 
   4   4  12       42.00       41.29     13.30 o 
   5   4  12       52.40       43.21     11.92 o 
   6   4  12      146.61      169.30     11.21 o 
   7   4  12       12.16        0.48     11.98 o 
 -11   5  12       24.84       19.88     12.07 o 
 -10   5  12       12.21        3.91      9.32 o 
  -9   5  12       81.04       93.61     24.22 o 
  -8   5  12        6.33        1.60      8.55 o 
  -7   5  12       81.20       75.21      7.99 o 
  -6   5  12        9.97        2.54      5.54 o 
  -5   5  12      132.19      121.44      7.88 o 
  -4   5  12      450.53      447.23     12.37 o 
  -3   5  12      271.19      248.92      9.33 o 
  -2   5  12      119.95      122.36      7.24 o 
  -1   5  12      170.41      164.86      8.11 o 
   0   5  12     2582.16     2567.07     39.12 o 
   1   5  12       86.07       77.00      9.20 o 
   2   5  12        3.25        4.53      6.84 o 
   3   5  12       86.42       78.20     10.09 o 
   4   5  12       30.28       19.17     10.89 o 
   5   5  12       24.61       23.98      8.33 o 
   6   5  12       26.73       17.51      8.68 o 
   7   5  12      146.13      149.68     19.26 o 
 -10   6  12       84.87      117.16     17.54 o 
  -9   6  12      139.57      166.06     18.99 o 
  -8   6  12       31.59       27.92     12.52 o 
  -7   6  12        0.70       -8.79      5.86 o 
  -6   6  12       13.80       16.77      6.18 o 
  -5   6  12      519.72      514.94     22.61 o 
  -4   6  12      705.70      694.05     15.99 o 
  -3   6  12        7.59        7.72      5.24 o 
  -2   6  12      502.56      474.57     12.86 o 
  -1   6  12      572.90      546.50     17.68 o 
   0   6  12        6.65        4.68      6.46 o 
   1   6  12      213.95      193.98     11.49 o 
   2   6  12      126.43      137.75     11.15 o 
   3   6  12       56.37       61.07      9.77 o 
   4   6  12      286.62      278.85     11.02 o 
   5   6  12       15.63       16.61      8.44 o 
   6   6  12        0.70        4.41     10.77 o 
   7   6  12        6.94        4.21     13.54 o 
 -10   7  12       68.61      121.94     33.64 o 
  -9   7  12       23.48        3.15      9.47 o 
  -8   7  12        0.48       -6.18      8.11 o 
  -7   7  12       36.85       25.73     10.24 o 
  -6   7  12      590.65      660.84     16.24 o 
  -5   7  12      169.13      148.89     11.55 o 
  -4   7  12       43.36       26.41      8.07 o 
  -3   7  12       23.75       21.64      7.44 o 
  -2   7  12        0.90       -9.64      6.43 o 
  -1   7  12       22.07       18.63      7.68 o 
   0   7  12        0.97       10.24      7.56 o 
   1   7  12        2.13        5.07      7.52 o 
   2   7  12      222.15      236.08     12.92 o 
   3   7  12        5.20        7.29      6.26 o 
   4   7  12       20.86       13.22      7.13 o 
   5   7  12       12.16       20.51      8.53 o 
   6   7  12        6.54        9.87      9.06 o 
  -9   8  12        5.50        5.98     10.92 o 
  -8   8  12       12.79        5.79      9.30 o 
  -7   8  12       86.97       63.11     10.50 o 
  -6   8  12        0.64      -10.49      7.98 o 
  -5   8  12      530.33      507.92     17.91 o 
  -4   8  12       92.66       87.03     22.87 o 
  -3   8  12       54.90       55.63      9.37 o 
  -2   8  12      907.87      928.65     27.84 o 
  -1   8  12       18.96       15.69      8.36 o 
   0   8  12        5.35        2.74      7.83 o 
   1   8  12      111.28      131.03     12.75 o 
   2   8  12       45.27       27.37      9.00 o 
   3   8  12      127.91      179.54     14.17 o 
   4   8  12        3.50        7.12      7.36 o 
   5   8  12      118.56      137.39     11.14 o 
  -7   9  12        0.50       -4.40      9.67 o 
  -6   9  12        2.10      -11.13     10.32 o 
  -5   9  12       40.62       42.18     15.89 o 
  -4   9  12        0.15       -3.13      8.08 o 
  -3   9  12       14.65        3.93      9.00 o 
  -2   9  12      258.92      255.43     13.52 o 
  -1   9  12      441.12      463.07     17.65 o 
   0   9  12      145.59      144.33     12.17 o 
   1   9  12      172.14      176.53     13.42 o 
   2   9  12      520.49      565.81     15.97 o 
   3   9  12        0.09        5.78      7.37 o 
   4   9  12       48.68       63.74      9.75 o 
  -6  10  12       31.83       32.92     15.59 o 
  -5  10  12       21.07        9.45     13.24 o 
  -4  10  12       78.52       61.51     10.77 o 
  -3  10  12       28.02       23.24      9.48 o 
  -2  10  12      117.23      111.80     13.07 o 
  -1  10  12       16.68        5.17      9.13 o 
   0  10  12        0.32        5.46      8.98 o 
   1  10  12       84.65       83.21     12.08 o 
   2  10  12        8.82        8.07      7.89 o 
   3  10  12       36.71       45.95     11.37 o 
  -4  11  12      213.74      225.15     21.00 o 
  -3  11  12      275.02      309.29     23.47 o 
  -2  11  12      293.88      340.34     16.61 o 
  -1  11  12       76.23       63.31     11.74 o 
   0  11  12       46.73       31.06     10.96 o 
   1  11  12       41.95       45.82     12.29 o 
 -11   0  13       24.31       37.68     15.41 o 
  -9   0  13      140.82      159.13     19.26 o 
  -7   0  13        6.01        1.14      9.45 o 
  -5   0  13     1684.68     1653.30     47.49 o 
  -3   0  13     1907.84     1827.24     49.77 o 
  -1   0  13      687.09      763.70     29.25 o 
   1   0  13      180.19      159.49     14.50 o 
   3   0  13      362.31      368.34     21.19 o 
   
